# Supplementary material for: 1-Benzoyl-3-[3-cyano-8-methyl-4-(1-methyl-1H-pyrrol-2-yl)-5,6,7,8-tetra­hydro­quinolin-2-yl]thio­urea
Source: Acta Crystallogr Sect E Struct Rep Online. 2011 Aug 27;67(Pt 9):o2430. doi: 10.1107/S1600536811033046 (PMC3200694; doi:10.1107/S1600536811033046)
Supplement: Supplementary file 1 [file e-67-o2430-sup1.cif]

##############################################################################
#                                                                            #
# This CIF contains the data in a paper accepted for publication in          #
# Acta Crystallographica Section E. It conforms to the requirements of       #
# Notes for Authors for Acta Crystallographica Section E, and has been       #
# peer reviewed under the auspices of the IUCr Commission on Journals.       #
#                                                                            #
# Full details of the Crystallographic Information File format               #
# are given in the paper "The Crystallographic Information File (CIF):       #
# a New Standard Archive File for Crystallography" by S. R. Hall, F. H.      #
# Allen and I. D. Brown [Acta Cryst. (1991), A47, 655-685].                  #
#                                                                            #
# The current version of the core CIF dictionary is obtainable from          #
# ftp://ftp.iucr.org/pub/cif_core.dic.                                       #
#                                                                            #
# Software is freely available for graphical display of the structure(s)     #
# in this CIF. For information consult the CIF software page                 #
# http://www.iucr.org/resources/cif/software.                                #
#                                                                            #
# This file may be used for bona fide research purposes within the           #
# scientific community so long as proper attribution is given to the journal # 
# article from which it was obtained.                                        #
#                                                                            #
##############################################################################
data_global
_audit_creation_method     SHELXL-97
_journal_date_recd_electronic     2011-08-14
_journal_date_accepted     2011-08-15
_journal_name_full     'Acta Crystallographica, Section E'
_journal_year     2011
_journal_volume     67
_journal_issue      9
_journal_page_first     o2430
_journal_page_last     o2430
_journal_paper_category     QO
_journal_coeditor_code     BT5613
_publ_contact_author
;
     Dr. Seik Weng Ng
     Department of Chemistry
     University of Malaya
     50603 Kuala Lumpur
     Malaysia
;
_publ_contact_author_email     seikweng@um.edu.my
_publ_contact_author_fax     '03 7967 4193'
_publ_contact_author_phone     '03 7967 6778'
_publ_section_title
;\
1-Benzoyl-3-[3-cyano-8-methyl-4-(1-methyl-1<i>H</i>-pyrrol-2-yl)-5,6,7,8-\
tetrahydroquinolin-2-yl]thiourea
;
loop_
    _publ_author_name
    _publ_author_address
    'Asiri, Abdullah M. '
;
     Chemistry Department
     Faculty of Science
     King Abdulaziz University
     PO Box 80203 Jeddah
     Saudi Arabia
     and
     Center of Excellence for Advanced Materials Research
     King Abdulaziz University
     PO Box 80203 Jeddah
     Saudi Arabia
;
    'Faidallah, Hassan M.'
;
     Chemistry Department
     Faculty of Science
     King Abdulaziz University
     PO Box 80203 Jeddah
     Saudi Arabia
;
    'Al-Youbi, Abdulrahman O.'
;
     Chemistry Department
     Faculty of Science
     King Abdulaziz University
     PO Box 80203 Jeddah
     Saudi Arabia
;
    'Alamry, Khalid A.'
;
     Chemistry Department
     Faculty of Science
     King Abdulaziz University
     PO Box 80203 Jeddah
     Saudi Arabia
;
    'Ng, Seik Weng'
;
     Department of Chemistry
     University of Malaya
     50603 Kuala Lumpur
     Malaysia
;
data_I
_audit_creation_method     SHELXL-97
_chemical_name_systematic
;
1-Benzoyl-3-[3-cyano-8-methyl-4-(1-methyl-1<i>H</i>-pyrrol-2-yl)-
5,6,7,8-tetrahydroquinolin-2-yl]thiourea
;
_chemical_name_common     ?
_chemical_formula_moiety     'C24 H23 N5 O S'
_chemical_formula_sum     'C24 H23 N5 O S'
_chemical_formula_iupac     'C24 H23 N5 O S'
_chemical_formula_weight     429.53
_chemical_melting_point     ?
_symmetry_cell_setting     triclinic
_symmetry_space_group_name_H-M     'P -1'
_symmetry_space_group_name_Hall     '-P 1'
loop_
    _symmetry_equiv_pos_as_xyz
    'x, y, z'
    '-x, -y, -z'
_cell_length_a     9.7072(4)
_cell_length_b     10.4928(5)
_cell_length_c     11.8828(5)
_cell_angle_alpha     82.245(4)
_cell_angle_beta     84.263(3)
_cell_angle_gamma     63.671(4)
_cell_volume     1073.76(8)
_cell_formula_units_Z     2
_cell_measurement_reflns_used     4274
_cell_measurement_theta_min     3.75
_cell_measurement_theta_max     74.16
_cell_measurement_temperature     100(2)
_exptl_crystal_description     prism
_exptl_crystal_colour     brown--orange
_exptl_crystal_size_max     0.30
_exptl_crystal_size_mid     0.20
_exptl_crystal_size_min     0.20
_exptl_crystal_density_diffrn     1.329
_exptl_crystal_density_meas     ?
_exptl_crystal_density_method     'not measured'
_exptl_crystal_F_000     452
_exptl_absorpt_coefficient_mu     1.548
_exptl_absorpt_correction_type     multi-scan
_exptl_absorpt_process_details     '(CrysAlis PRO; Agilent, 2010)'
_exptl_absorpt_correction_T_min     0.6538
_exptl_absorpt_correction_T_max     0.7471
_diffrn_ambient_temperature     100(2)
_diffrn_radiation_type     CuK\a
_diffrn_radiation_wavelength     1.54184
_diffrn_radiation_source     'SuperNova (Cu) X-ray Source'
_diffrn_radiation_monochromator     Mirror
_diffrn_measurement_device_type
                  'Agilent SuperNova Dual diffractometer with an Atlas detector'
_diffrn_measurement_method     \w
_diffrn_detector_area_resol_mean     10.4041
_diffrn_reflns_number     7386
_diffrn_reflns_av_R_equivalents     0.0196
_diffrn_reflns_av_sigmaI/netI     0.0242
_diffrn_reflns_theta_min     3.76
_diffrn_reflns_theta_max     74.33
_diffrn_reflns_theta_full     74.33
_diffrn_measured_fraction_theta_max     0.965
_diffrn_measured_fraction_theta_full     0.965
_diffrn_reflns_limit_h_min     -11
_diffrn_reflns_limit_h_max     8
_diffrn_reflns_limit_k_min     -12
_diffrn_reflns_limit_k_max     13
_diffrn_reflns_limit_l_min     -14
_diffrn_reflns_limit_l_max     14
_diffrn_standards_number     0
_diffrn_standards_interval_count     0
_diffrn_standards_interval_time     0
_diffrn_standards_decay_%     0
_reflns_number_total     4218
_reflns_number_gt     3897
_reflns_threshold_expression     I>2\s(I)
_refine_ls_structure_factor_coef     Fsqd
_refine_ls_matrix_type     full
_refine_ls_R_factor_all     0.0551
_refine_ls_R_factor_gt     0.0522
_refine_ls_wR_factor_gt     0.1424
_refine_ls_wR_factor_ref     0.1455
_refine_ls_goodness_of_fit_ref     1.032
_refine_ls_restrained_S_all     1.045
_refine_ls_number_reflns     4218
_refine_ls_number_parameters     294
_refine_ls_number_restraints     20
_refine_ls_hydrogen_treatment     constr
_refine_ls_weighting_scheme     calc
_refine_ls_weighting_details
         'calc w=1/[\s^2^(Fo^2^)+(0.0825P)^2^+0.7756P] where P=(Fo^2^+2Fc^2^)/3'
_atom_sites_solution_hydrogens     geom
_atom_sites_solution_primary     direct
_atom_sites_solution_secondary     difmap
_refine_ls_shift/su_max     0.001
_refine_ls_shift/su_mean     0.001
_refine_diff_density_max     1.251
_refine_diff_density_min     -0.459
_refine_ls_extinction_method     none
_refine_ls_extinction_coef     ?
loop_
    _atom_type_symbol
    _atom_type_description
    _atom_type_scat_dispersion_real
    _atom_type_scat_dispersion_imag
    _atom_type_scat_source
    'C' 'C' 0.0181 0.0091
                         'International Tables Vol C Tables 4.2.6.8 and 6.1.1.4'
    'H' 'H' 0.0000 0.0000
                         'International Tables Vol C Tables 4.2.6.8 and 6.1.1.4'
    'N' 'N' 0.0311 0.0180
                         'International Tables Vol C Tables 4.2.6.8 and 6.1.1.4'
    'O' 'O' 0.0492 0.0322
                         'International Tables Vol C Tables 4.2.6.8 and 6.1.1.4'
    'S' 'S' 0.3331 0.5567
                         'International Tables Vol C Tables 4.2.6.8 and 6.1.1.4'
_computing_data_collection     'CrysAlis PRO (Agilent, 2010)'
_computing_cell_refinement     'CrysAlis PRO (Agilent, 2010)'
_computing_data_reduction     'CrysAlis PRO (Agilent, 2010)'
_computing_structure_solution     'SHELXS97 (Sheldrick, 2008)'
_computing_structure_refinement     'SHELXL97 (Sheldrick, 2008)'
_computing_molecular_graphics     'X-SEED (Barbour, 2001)'
_computing_publication_material     'publCIF (Westrip, 2010)'
loop_
    _atom_site_type_symbol
    _atom_site_label
    _atom_site_fract_x
    _atom_site_fract_y
    _atom_site_fract_z
    _atom_site_U_iso_or_equiv
    _atom_site_adp_type
    _atom_site_calc_flag
    _atom_site_refinement_flags
    _atom_site_occupancy
    _atom_site_symmetry_multiplicity
    _atom_site_disorder_assembly
    _atom_site_disorder_group
    S S1 0.25749(6) 0.66030(6) 0.41290(5) 0.03749(18) Uani d . 1 1 A .
    O O1 0.63636(17) 0.62389(15) 0.14578(12) 0.0305(3) Uani d . 1 1 A .
    N N1 0.2933(2) 1.01329(17) 0.24918(14) 0.0344(4) Uani d . 1 1 A .
    N N2 0.16227(18) 1.03258(17) 0.67653(13) 0.0251(3) Uani d . 1 1 A .
    N N3 0.49398(19) 0.73393(17) 0.59776(13) 0.0270(4) Uani d . 1 1 A .
    N N4 0.43635(19) 0.77111(16) 0.29593(13) 0.0240(3) Uani d . 1 1 A .
    H H4 0.5199 0.7558 0.2524 0.029 Uiso calc R 1 1 . .
    N N5 0.48814(18) 0.54112(16) 0.26536(13) 0.0235(3) Uani d . 1 1 A .
    H H5 0.4773 0.4630 0.2898 0.028 Uiso calc R 1 1 . .
    C C1 0.2196(5) 1.2331(4) 0.0699(3) 0.0388(8) Uani d PD 0.592(5) 1 A 1
    H H1A 0.1607 1.3010 0.0078 0.058 Uiso calc PR 0.592(5) 1 A 1
    H H1B 0.2515 1.1353 0.0516 0.058 Uiso calc PR 0.592(5) 1 A 1
    H H1C 0.3109 1.2470 0.0796 0.058 Uiso calc PR 0.592(5) 1 A 1
    C C2 0.1198(4) 1.2577(3) 0.1793(3) 0.0238(7) Uani d PD 0.592(5) 1 A 1
    H H2 0.0328 1.2349 0.1681 0.029 Uiso calc PR 0.592(5) 1 A 1
    C C3 0.0504(4) 1.4093(4) 0.2080(4) 0.0286(11) Uani d PD 0.592(5) 1 A 1
    H H3A -0.0277 1.4696 0.1520 0.034 Uiso calc PR 0.592(5) 1 A 1
    H H3B 0.1320 1.4426 0.1998 0.034 Uiso calc PR 0.592(5) 1 A 1
    C C4 -0.0245(11) 1.4323(12) 0.3259(5) 0.0466(10) Uani d PD 0.592(5) 1 A 1
    H H4A -0.1133 1.4088 0.3331 0.056 Uiso calc PR 0.592(5) 1 A 1
    H H4B -0.0628 1.5339 0.3389 0.056 Uiso calc PR 0.592(5) 1 A 1
    C C1' 0.1144(7) 1.2261(6) 0.0836(4) 0.0388(8) Uani d PD 0.408 1 A 2
    H H1'A 0.0981 1.2943 0.0155 0.058 Uiso calc PR 0.408(5) 1 A 2
    H H1'B 0.0150 1.2317 0.1156 0.058 Uiso calc PR 0.408(5) 1 A 2
    H H1'C 0.1799 1.1291 0.0633 0.058 Uiso calc PR 0.408(5) 1 A 2
    C C2' 0.1916(6) 1.2618(5) 0.1706(4) 0.0238(7) Uani d PD 0.408 1 A 2
    H H2' 0.2952 1.2502 0.1384 0.029 Uiso calc PR 0.408(5) 1 A 2
    C C3' 0.1035(7) 1.4112(6) 0.2064(5) 0.0286(11) Uani d PD 0.408 1 A 2
    H H3'1 0.1780 1.4469 0.2214 0.034 Uiso calc PR 0.408(5) 1 A 2
    H H3'2 0.0414 1.4746 0.1426 0.034 Uiso calc PR 0.408(5) 1 A 2
    C C4' -0.0017(15) 1.4211(19) 0.3106(6) 0.0466(10) Uani d PD 0.408 1 A 2
    H H4'1 -0.0741 1.3818 0.2978 0.056 Uiso calc PR 0.408(5) 1 A 2
    H H4'2 -0.0628 1.5225 0.3244 0.056 Uiso calc PR 0.408(5) 1 A 2
    C C5 0.0917(2) 1.3376(2) 0.41467(16) 0.0295(4) Uani d D 1 1 . .
    H H5A 0.1619 1.3809 0.4228 0.035 Uiso calc PR 0.592(5) 1 A 1
    H H5B 0.0354 1.3367 0.4888 0.035 Uiso calc PR 0.592(5) 1 A 1
    H H5C 0.1599 1.3801 0.4302 0.035 Uiso d PR 0.408(5) 1 A 2
    H H5D 0.0233 1.3403 0.4829 0.035 Uiso d PR 0.408(5) 1 A 2
    C C6 0.1874(2) 1.18481(19) 0.38818(16) 0.0255(4) Uani d . 1 1 A .
    C C7 0.2144(3) 1.1494(2) 0.27625(16) 0.0357(5) Uani d D 1 1 . .
    C C8 0.2487(2) 1.07401(19) 0.47547(15) 0.0217(4) Uani d . 1 1 . .
    C C9 0.3370(2) 0.93424(19) 0.44573(15) 0.0223(4) Uani d . 1 1 A .
    C C10 0.3513(2) 0.90956(19) 0.33176(16) 0.0249(4) Uani d . 1 1 . .
    C C11 0.2239(2) 1.10237(18) 0.59522(15) 0.0220(4) Uani d . 1 1 A .
    C C12 0.2572(2) 1.1937(2) 0.64847(16) 0.0253(4) Uani d . 1 1 . .
    H H12 0.3007 1.2552 0.6133 0.030 Uiso calc R 1 1 A .
    C C13 0.2148(2) 1.1790(2) 0.76492(16) 0.0298(4) Uani d . 1 1 A .
    H H13 0.2259 1.2276 0.8228 0.036 Uiso calc R 1 1 . .
    C C14 0.1548(2) 1.0819(2) 0.77873(16) 0.0291(4) Uani d . 1 1 . .
    H H14 0.1143 1.0532 0.8484 0.035 Uiso calc R 1 1 A .
    C C15 0.0892(2) 0.9433(2) 0.65744(19) 0.0334(5) Uani d . 1 1 . .
    H H15A 0.1105 0.8670 0.7200 0.050 Uiso calc R 1 1 A .
    H H15B 0.1301 0.9011 0.5856 0.050 Uiso calc R 1 1 . .
    H H15C -0.0221 1.0016 0.6538 0.050 Uiso calc R 1 1 . .
    C C16 0.4215(2) 0.82116(19) 0.53048(15) 0.0225(4) Uani d . 1 1 . .
    C C17 0.3993(2) 0.66125(19) 0.32327(16) 0.0244(4) Uani d . 1 1 . .
    C C18 0.5910(2) 0.53169(19) 0.17416(15) 0.0233(4) Uani d . 1 1 . .
    C C19 0.6415(2) 0.40659(19) 0.10662(15) 0.0244(4) Uani d . 1 1 A .
    C C20 0.7465(3) 0.4002(2) 0.01627(18) 0.0352(5) Uani d . 1 1 . .
    H H20 0.7870 0.4686 0.0045 0.042 Uiso calc R 1 1 A .
    C C21 0.7924(3) 0.2941(2) -0.05700(19) 0.0416(6) Uani d . 1 1 A .
    H H21 0.8637 0.2905 -0.1189 0.050 Uiso calc R 1 1 . .
    C C22 0.7342(3) 0.1942(2) -0.03949(18) 0.0371(5) Uani d . 1 1 . .
    H H22 0.7655 0.1217 -0.0893 0.045 Uiso calc R 1 1 A .
    C C23 0.6301(3) 0.1997(2) 0.05058(18) 0.0334(5) Uani d . 1 1 A .
    H H23 0.5905 0.1306 0.0625 0.040 Uiso calc R 1 1 . .
    C C24 0.5832(2) 0.3061(2) 0.12401(16) 0.0281(4) Uani d . 1 1 . .
    H H24 0.5116 0.3097 0.1856 0.034 Uiso calc R 1 1 A .
loop_
    _atom_site_aniso_label
    _atom_site_aniso_U_11
    _atom_site_aniso_U_22
    _atom_site_aniso_U_33
    _atom_site_aniso_U_12
    _atom_site_aniso_U_13
    _atom_site_aniso_U_23
    S1 0.0378(3) 0.0290(3) 0.0459(3) -0.0144(2) 0.0180(2) -0.0197(2)
    O1 0.0407(8) 0.0228(7) 0.0261(7) -0.0125(6) 0.0078(6) -0.0084(5)
    N1 0.0571(11) 0.0163(8) 0.0187(8) -0.0045(8) -0.0059(7) -0.0047(6)
    N2 0.0255(8) 0.0218(8) 0.0216(8) -0.0050(6) 0.0024(6) -0.0033(6)
    N3 0.0295(8) 0.0211(8) 0.0220(8) -0.0038(7) 0.0016(6) -0.0031(6)
    N4 0.0301(8) 0.0163(7) 0.0192(7) -0.0036(6) 0.0019(6) -0.0063(6)
    N5 0.0296(8) 0.0146(7) 0.0213(8) -0.0047(6) 0.0022(6) -0.0057(6)
    C1 0.055(2) 0.0305(15) 0.0249(14) -0.0156(15) -0.0034(14) 0.0055(11)
    C2 0.028(2) 0.0185(11) 0.0216(12) -0.0078(15) -0.0025(14) -0.0007(9)
    C3 0.027(3) 0.0208(11) 0.0229(11) 0.0015(16) 0.0031(17) 0.0022(8)
    C4 0.057(3) 0.026(2) 0.0306(18) 0.0067(18) -0.0013(17) -0.0077(17)
    C1' 0.055(2) 0.0305(15) 0.0249(14) -0.0156(15) -0.0034(14) 0.0055(11)
    C2' 0.028(2) 0.0185(11) 0.0216(12) -0.0078(15) -0.0025(14) -0.0007(9)
    C3' 0.027(3) 0.0208(11) 0.0229(11) 0.0015(16) 0.0031(17) 0.0022(8)
    C4' 0.057(3) 0.026(2) 0.0306(18) 0.0067(18) -0.0013(17) -0.0077(17)
    C5 0.0386(11) 0.0161(9) 0.0231(9) -0.0013(8) -0.0022(8) -0.0050(7)
    C6 0.0326(10) 0.0163(9) 0.0215(9) -0.0041(7) -0.0028(7) -0.0050(7)
    C7 0.0585(14) 0.0157(9) 0.0199(9) -0.0030(9) -0.0064(9) -0.0036(7)
    C8 0.0233(8) 0.0188(9) 0.0193(9) -0.0050(7) -0.0004(7) -0.0049(7)
    C9 0.0247(9) 0.0173(9) 0.0196(9) -0.0042(7) -0.0002(7) -0.0032(7)
    C10 0.0317(10) 0.0166(9) 0.0212(9) -0.0047(7) -0.0009(7) -0.0056(7)
    C11 0.0225(8) 0.0165(8) 0.0189(8) -0.0014(7) 0.0013(6) -0.0030(6)
    C12 0.0300(9) 0.0189(9) 0.0208(9) -0.0045(7) 0.0022(7) -0.0068(7)
    C13 0.0363(10) 0.0239(10) 0.0196(9) -0.0034(8) 0.0000(7) -0.0073(7)
    C14 0.0314(10) 0.0279(10) 0.0172(9) -0.0038(8) 0.0042(7) -0.0036(7)
    C15 0.0312(10) 0.0335(11) 0.0349(11) -0.0145(9) 0.0041(8) -0.0043(9)
    C16 0.0246(9) 0.0182(9) 0.0193(8) -0.0043(7) 0.0048(7) -0.0070(7)
    C17 0.0282(9) 0.0169(9) 0.0214(9) -0.0029(7) -0.0008(7) -0.0059(7)
    C18 0.0274(9) 0.0168(8) 0.0191(8) -0.0030(7) -0.0018(7) -0.0043(7)
    C19 0.0284(9) 0.0167(9) 0.0199(9) -0.0011(7) -0.0031(7) -0.0049(7)
    C20 0.0436(12) 0.0252(10) 0.0298(10) -0.0087(9) 0.0092(9) -0.0109(8)
    C21 0.0521(14) 0.0286(11) 0.0304(11) -0.0050(10) 0.0106(10) -0.0129(9)
    C22 0.0472(12) 0.0226(10) 0.0279(10) 0.0007(9) -0.0066(9) -0.0125(8)
    C23 0.0417(11) 0.0218(10) 0.0322(11) -0.0062(9) -0.0093(9) -0.0096(8)
    C24 0.0344(10) 0.0222(9) 0.0230(9) -0.0064(8) -0.0041(8) -0.0065(7)
loop_
    _geom_bond_atom_site_label_1
    _geom_bond_atom_site_label_2
    _geom_bond_site_symmetry_2
    _geom_bond_distance
    _geom_bond_publ_flag
    S1 C17 . 1.657(2) ?
    O1 C18 . 1.226(2) ?
    N1 C10 . 1.320(2) ?
    N1 C7 . 1.354(2) ?
    N2 C14 . 1.366(3) ?
    N2 C11 . 1.382(2) ?
    N2 C15 . 1.452(3) ?
    N3 C16 . 1.147(2) ?
    N4 C17 . 1.344(3) ?
    N4 C10 . 1.416(2) ?
    N4 H4 . 0.8800 ?
    N5 C18 . 1.380(2) ?
    N5 C17 . 1.399(2) ?
    N5 H5 . 0.8800 ?
    C1 C2 . 1.521(4) ?
    C1 H1A . 0.9800 ?
    C1 H1B . 0.9800 ?
    C1 H1C . 0.9800 ?
    C2 C3 . 1.500(5) ?
    C2 C7 . 1.547(3) ?
    C2 H2 . 1.0000 ?
    C3 C4 . 1.511(6) ?
    C3 H3A . 0.9900 ?
    C3 H3B . 0.9900 ?
    C4 C5 . 1.527(7) ?
    C4 H4A . 0.9900 ?
    C4 H4B . 0.9900 ?
    C1' C2' . 1.510(6) ?
    C1' H1'A . 0.9800 ?
    C1' H1'B . 0.9800 ?
    C1' H1'C . 0.9800 ?
    C2' C3' . 1.513(6) ?
    C2' C7 . 1.563(5) ?
    C2' H2' . 1.0000 ?
    C3' C4' . 1.508(9) ?
    C3' H3'1 . 0.9900 ?
    C3' H3'2 . 0.9900 ?
    C4' C5 . 1.532(9) ?
    C4' H4'1 . 0.9900 ?
    C4' H4'2 . 0.9900 ?
    C5 C6 . 1.513(2) ?
    C5 H5A . 0.9900 ?
    C5 H5B . 0.9900 ?
    C5 H5C . 0.9900 ?
    C5 H5D . 0.9900 ?
    C6 C7 . 1.398(3) ?
    C6 C8 . 1.402(3) ?
    C8 C9 . 1.405(2) ?
    C8 C11 . 1.468(2) ?
    C9 C10 . 1.395(3) ?
    C9 C16 . 1.440(2) ?
    C11 C12 . 1.379(3) ?
    C12 C13 . 1.412(3) ?
    C12 H12 . 0.9500 ?
    C13 C14 . 1.366(3) ?
    C13 H13 . 0.9500 ?
    C14 H14 . 0.9500 ?
    C15 H15A . 0.9800 ?
    C15 H15B . 0.9800 ?
    C15 H15C . 0.9800 ?
    C18 C19 . 1.497(2) ?
    C19 C24 . 1.386(3) ?
    C19 C20 . 1.391(3) ?
    C20 C21 . 1.393(3) ?
    C20 H20 . 0.9500 ?
    C21 C22 . 1.380(4) ?
    C21 H21 . 0.9500 ?
    C22 C23 . 1.385(3) ?
    C22 H22 . 0.9500 ?
    C23 C24 . 1.396(3) ?
    C23 H23 . 0.9500 ?
    C24 H24 . 0.9500 ?
loop_
    _geom_angle_atom_site_label_1
    _geom_angle_atom_site_label_2
    _geom_angle_atom_site_label_3
    _geom_angle_site_symmetry_1
    _geom_angle_site_symmetry_3
    _geom_angle
    _geom_angle_publ_flag
    C10 N1 C7 . . 118.70(16) ?
    C14 N2 C11 . . 108.27(16) ?
    C14 N2 C15 . . 123.49(17) ?
    C11 N2 C15 . . 127.26(17) ?
    C17 N4 C10 . . 125.08(16) ?
    C17 N4 H4 . . 117.5 ?
    C10 N4 H4 . . 117.5 ?
    C18 N5 C17 . . 127.16(16) ?
    C18 N5 H5 . . 116.4 ?
    C17 N5 H5 . . 116.4 ?
    C2 C1 H1A . . 109.5 ?
    C2 C1 H1B . . 109.5 ?
    H1A C1 H1B . . 109.5 ?
    C2 C1 H1C . . 109.5 ?
    H1A C1 H1C . . 109.5 ?
    H1B C1 H1C . . 109.5 ?
    C3 C2 C1 . . 113.7(3) ?
    C3 C2 C7 . . 112.8(3) ?
    C1 C2 C7 . . 108.8(3) ?
    C3 C2 H2 . . 107.1 ?
    C1 C2 H2 . . 107.1 ?
    C7 C2 H2 . . 107.1 ?
    C2 C3 C4 . . 115.0(5) ?
    C2 C3 H3A . . 108.5 ?
    C4 C3 H3A . . 108.5 ?
    C2 C3 H3B . . 108.5 ?
    C4 C3 H3B . . 108.5 ?
    H3A C3 H3B . . 107.5 ?
    C3 C4 C5 . . 110.0(5) ?
    C3 C4 H4A . . 109.7 ?
    C5 C4 H4A . . 109.7 ?
    C3 C4 H4B . . 109.7 ?
    C5 C4 H4B . . 109.7 ?
    H4A C4 H4B . . 108.2 ?
    C2' C1' H1'A . . 109.5 ?
    C2' C1' H1'B . . 109.5 ?
    H1'A C1' H1'B . . 109.5 ?
    C2' C1' H1'C . . 109.5 ?
    H1'A C1' H1'C . . 109.5 ?
    H1'B C1' H1'C . . 109.5 ?
    C1' C2' C3' . . 114.5(4) ?
    C1' C2' C7 . . 106.8(4) ?
    C3' C2' C7 . . 109.8(4) ?
    C1' C2' H2' . . 108.5 ?
    C3' C2' H2' . . 108.5 ?
    C7 C2' H2' . . 108.5 ?
    C4' C3' C2' . . 114.1(8) ?
    C4' C3' H3'1 . . 108.7 ?
    C2' C3' H3'1 . . 108.7 ?
    C4' C3' H3'2 . . 108.7 ?
    C2' C3' H3'2 . . 108.7 ?
    H3'1 C3' H3'2 . . 107.6 ?
    C3' C4' C5 . . 110.5(8) ?
    C3' C4' H4'1 . . 109.6 ?
    C5 C4' H4'1 . . 109.6 ?
    C3' C4' H4'2 . . 109.6 ?
    C5 C4' H4'2 . . 109.6 ?
    H4'1 C4' H4'2 . . 108.1 ?
    C6 C5 C4 . . 114.9(4) ?
    C6 C5 C4' . . 107.8(6) ?
    C4 C5 C4' . . 10.0(5) ?
    C6 C5 H5A . . 108.5 ?
    C4 C5 H5A . . 108.5 ?
    C4' C5 H5A . . 105.9 ?
    C6 C5 H5B . . 108.5 ?
    C4 C5 H5B . . 108.5 ?
    C4' C5 H5B . . 118.2 ?
    H5A C5 H5B . . 107.5 ?
    C6 C5 H5C . . 109.8 ?
    C4 C5 H5C . . 111.7 ?
    C4' C5 H5C . . 109.7 ?
    C6 C5 H5D . . 110.1 ?
    C4 C5 H5D . . 101.5 ?
    C4' C5 H5D . . 111.1 ?
    H5C C5 H5D . . 108.3 ?
    C7 C6 C8 . . 117.99(17) ?
    C7 C6 C5 . . 121.05(17) ?
    C8 C6 C5 . . 120.94(16) ?
    N1 C7 C6 . . 122.96(17) ?
    N1 C7 C2 . . 114.67(19) ?
    C6 C7 C2 . . 120.51(19) ?
    N1 C7 C2' . . 112.4(2) ?
    C6 C7 C2' . . 123.2(2) ?
    C6 C8 C9 . . 118.42(16) ?
    C6 C8 C11 . . 121.25(16) ?
    C9 C8 C11 . . 120.33(16) ?
    C10 C9 C8 . . 118.92(16) ?
    C10 C9 C16 . . 120.70(16) ?
    C8 C9 C16 . . 120.18(16) ?
    N1 C10 C9 . . 122.84(17) ?
    N1 C10 N4 . . 115.13(16) ?
    C9 C10 N4 . . 121.96(16) ?
    C12 C11 N2 . . 107.94(16) ?
    C12 C11 C8 . . 129.53(17) ?
    N2 C11 C8 . . 122.51(17) ?
    C11 C12 C13 . . 107.41(18) ?
    C11 C12 H12 . . 126.3 ?
    C13 C12 H12 . . 126.3 ?
    C14 C13 C12 . . 107.14(17) ?
    C14 C13 H13 . . 126.4 ?
    C12 C13 H13 . . 126.4 ?
    N2 C14 C13 . . 109.21(17) ?
    N2 C14 H14 . . 125.4 ?
    C13 C14 H14 . . 125.4 ?
    N2 C15 H15A . . 109.5 ?
    N2 C15 H15B . . 109.5 ?
    H15A C15 H15B . . 109.5 ?
    N2 C15 H15C . . 109.5 ?
    H15A C15 H15C . . 109.5 ?
    H15B C15 H15C . . 109.5 ?
    N3 C16 C9 . . 176.5(2) ?
    N4 C17 N5 . . 114.65(16) ?
    N4 C17 S1 . . 125.98(14) ?
    N5 C17 S1 . . 119.31(14) ?
    O1 C18 N5 . . 122.12(16) ?
    O1 C18 C19 . . 120.29(17) ?
    N5 C18 C19 . . 117.55(16) ?
    C24 C19 C20 . . 119.68(18) ?
    C24 C19 C18 . . 124.42(17) ?
    C20 C19 C18 . . 115.74(18) ?
    C19 C20 C21 . . 120.4(2) ?
    C19 C20 H20 . . 119.8 ?
    C21 C20 H20 . . 119.8 ?
    C22 C21 C20 . . 119.8(2) ?
    C22 C21 H21 . . 120.1 ?
    C20 C21 H21 . . 120.1 ?
    C21 C22 C23 . . 120.07(19) ?
    C21 C22 H22 . . 120.0 ?
    C23 C22 H22 . . 120.0 ?
    C22 C23 C24 . . 120.4(2) ?
    C22 C23 H23 . . 119.8 ?
    C24 C23 H23 . . 119.8 ?
    C19 C24 C23 . . 119.7(2) ?
    C19 C24 H24 . . 120.2 ?
    C23 C24 H24 . . 120.2 ?
loop_
    _geom_torsion_atom_site_label_1
    _geom_torsion_atom_site_label_2
    _geom_torsion_atom_site_label_3
    _geom_torsion_atom_site_label_4
    _geom_torsion_site_symmetry_1
    _geom_torsion_site_symmetry_2
    _geom_torsion_site_symmetry_3
    _geom_torsion_site_symmetry_4
    _geom_torsion
    _geom_torsion_publ_flag
    C1 C2 C3 C4 . . . . -169.1(6) ?
    C7 C2 C3 C4 . . . . -44.7(7) ?
    C2 C3 C4 C5 . . . . 56.7(12) ?
    C1' C2' C3' C4' . . . . 92.8(9) ?
    C7 C2' C3' C4' . . . . -27.3(9) ?
    C2' C3' C4' C5 . . . . 64.7(16) ?
    C3 C4 C5 C6 . . . . -45.1(12) ?
    C3 C4 C5 C4' . . . . 0(8) ?
    C3' C4' C5 C6 . . . . -57.1(15) ?
    C3' C4' C5 C4 . . . . 166(10) ?
    C4 C5 C6 C7 . . . . 25.2(6) ?
    C4' C5 C6 C7 . . . . 17.8(8) ?
    C4 C5 C6 C8 . . . . -153.3(6) ?
    C4' C5 C6 C8 . . . . -160.7(8) ?
    C10 N1 C7 C6 . . . . -2.0(4) ?
    C10 N1 C7 C2 . . . . -166.5(2) ?
    C10 N1 C7 C2' . . . . 164.6(3) ?
    C8 C6 C7 N1 . . . . 1.6(4) ?
    C5 C6 C7 N1 . . . . -176.9(2) ?
    C8 C6 C7 C2 . . . . 165.3(2) ?
    C5 C6 C7 C2 . . . . -13.2(4) ?
    C8 C6 C7 C2' . . . . -163.5(3) ?
    C5 C6 C7 C2' . . . . 17.9(4) ?
    C3 C2 C7 N1 . . . . -172.9(3) ?
    C1 C2 C7 N1 . . . . -45.7(4) ?
    C3 C2 C7 C6 . . . . 22.2(4) ?
    C1 C2 C7 C6 . . . . 149.3(3) ?
    C3 C2 C7 C2' . . . . -81.8(5) ?
    C1 C2 C7 C2' . . . . 45.4(5) ?
    C1' C2' C7 N1 . . . . 55.5(4) ?
    C3' C2' C7 N1 . . . . -179.8(4) ?
    C1' C2' C7 C6 . . . . -138.0(4) ?
    C3' C2' C7 C6 . . . . -13.2(5) ?
    C1' C2' C7 C2 . . . . -45.2(5) ?
    C3' C2' C7 C2 . . . . 79.6(6) ?
    C7 C6 C8 C9 . . . . 1.6(3) ?
    C5 C6 C8 C9 . . . . -179.84(18) ?
    C7 C6 C8 C11 . . . . -179.3(2) ?
    C5 C6 C8 C11 . . . . -0.7(3) ?
    C6 C8 C9 C10 . . . . -4.4(3) ?
    C11 C8 C9 C10 . . . . 176.45(18) ?
    C6 C8 C9 C16 . . . . 170.46(18) ?
    C11 C8 C9 C16 . . . . -8.7(3) ?
    C7 N1 C10 C9 . . . . -1.1(3) ?
    C7 N1 C10 N4 . . . . -178.1(2) ?
    C8 C9 C10 N1 . . . . 4.3(3) ?
    C16 C9 C10 N1 . . . . -170.5(2) ?
    C8 C9 C10 N4 . . . . -178.92(18) ?
    C16 C9 C10 N4 . . . . 6.2(3) ?
    C17 N4 C10 N1 . . . . -117.5(2) ?
    C17 N4 C10 C9 . . . . 65.6(3) ?
    C14 N2 C11 C12 . . . . 1.0(2) ?
    C15 N2 C11 C12 . . . . 169.90(18) ?
    C14 N2 C11 C8 . . . . 179.69(16) ?
    C15 N2 C11 C8 . . . . -11.5(3) ?
    C6 C8 C11 C12 . . . . -56.1(3) ?
    C9 C8 C11 C12 . . . . 123.0(2) ?
    C6 C8 C11 N2 . . . . 125.6(2) ?
    C9 C8 C11 N2 . . . . -55.3(3) ?
    N2 C11 C12 C13 . . . . 0.0(2) ?
    C8 C11 C12 C13 . . . . -178.49(18) ?
    C11 C12 C13 C14 . . . . -1.1(2) ?
    C11 N2 C14 C13 . . . . -1.8(2) ?
    C15 N2 C14 C13 . . . . -171.12(18) ?
    C12 C13 C14 N2 . . . . 1.7(2) ?
    C10 C9 C16 N3 . . . . 100(3) ?
    C8 C9 C16 N3 . . . . -75(3) ?
    C10 N4 C17 N5 . . . . 171.52(17) ?
    C10 N4 C17 S1 . . . . -5.9(3) ?
    C18 N5 C17 N4 . . . . -10.1(3) ?
    C18 N5 C17 S1 . . . . 167.55(15) ?
    C17 N5 C18 O1 . . . . 13.3(3) ?
    C17 N5 C18 C19 . . . . -164.14(17) ?
    O1 C18 C19 C24 . . . . -172.29(18) ?
    N5 C18 C19 C24 . . . . 5.2(3) ?
    O1 C18 C19 C20 . . . . 3.2(3) ?
    N5 C18 C19 C20 . . . . -179.29(17) ?
    C24 C19 C20 C21 . . . . 0.4(3) ?
    C18 C19 C20 C21 . . . . -175.3(2) ?
    C19 C20 C21 C22 . . . . -0.4(4) ?
    C20 C21 C22 C23 . . . . 0.1(3) ?
    C21 C22 C23 C24 . . . . 0.2(3) ?
    C20 C19 C24 C23 . . . . -0.1(3) ?
    C18 C19 C24 C23 . . . . 175.20(18) ?
    C22 C23 C24 C19 . . . . -0.2(3) ?
loop_
    _geom_hbond_atom_site_label_D
    _geom_hbond_atom_site_label_H
    _geom_hbond_atom_site_label_A
    _geom_hbond_site_symmetry_A
    _geom_hbond_distance_DH
    _geom_hbond_distance_HA
    _geom_hbond_distance_DA
    _geom_hbond_angle_DHA
    _geom_hbond_publ_flag
    N4 H4 O1 . 0.88 1.90 2.594(2) 135 yes
    N5 H5 N3 2_666 0.88 2.22 3.058(2) 158 yes
