# Supplementary material for: 1-Benzoyl-3-[3-cyano-8-methyl-4-(1-methyl-1H-pyrrol-2-yl)-5,6,7,8-tetra­hydro­quinolin-2-yl]thio­urea
Source: Acta Crystallogr Sect E Struct Rep Online. 2011 Aug 27;67(Pt 9):o2430. doi: 10.1107/S1600536811033046 (PMC3200694; doi:10.1107/S1600536811033046)
Supplement: Supplementary file 2 [file e-67-o2430-Isup2.hkl]

# 
# h,k,l, Fc-squared, Fo-squared, sigma(Fo-squared) and status flag 
# 
data_I
_shelx_title '  P-1' 
_shelx_refln_list_code          4 
_shelx_F_calc_maximum       88.97 
_exptl_crystal_F_000       452.00 
_reflns_d_resolution_high  0.8007 
 
loop_ 
 _symmetry_equiv_pos_as_xyz 
 'x, y, z' 
 '-x, -y, -z' 
 
_cell_length_a     9.7072 
_cell_length_b    10.4928 
_cell_length_c    11.8828 
_cell_angle_alpha  82.245 
_cell_angle_beta   84.263 
_cell_angle_gamma  63.671 
 
_shelx_F_squared_multiplier     1.000 
 
loop_ 
 _refln_index_h 
 _refln_index_k 
 _refln_index_l 
 _refln_F_squared_calc 
 _refln_F_squared_meas 
 _refln_F_squared_sigma 
 _refln_observed_status 
   1   0   0      943.90      941.75      4.35 o 
   2   0   0     4651.95     4425.13      9.66 o 
   3   0   0      384.16      343.71      8.40 o 
   4   0   0      273.91      262.28      3.53 o 
   5   0   0      172.77      214.91      4.63 o 
   6   0   0      397.11      417.70     11.07 o 
   7   0   0       81.32       86.06      2.03 o 
   8   0   0      274.01      253.30      8.95 o 
   9   0   0        5.31        9.82      1.29 o 
  10   0   0       17.95       16.88      1.72 o 
 -10   1   0        5.56        7.26      1.05 o 
  -9   1   0        3.60        0.77      0.72 o 
  -8   1   0      282.58      293.53      6.83 o 
  -7   1   0       93.01       92.34      2.67 o 
  -6   1   0      250.21      290.18      3.57 o 
  -5   1   0      259.58      249.53      5.37 o 
  -4   1   0       49.85       35.64      1.25 o 
  -3   1   0      931.31      900.27     25.20 o 
  -2   1   0      407.31      447.05     10.71 o 
  -1   1   0      479.53      468.71      3.14 o 
   0   1   0       45.83       40.13      0.61 o 
   1   1   0      605.75      531.58      3.30 o 
   3   1   0       21.86       30.89      0.90 o 
   4   1   0      126.99       83.25      2.51 o 
   5   1   0      329.78      347.53      5.25 o 
   6   1   0        0.77        2.29      1.76 o 
   7   1   0       44.37       45.76      1.43 o 
   8   1   0        2.95        3.35      0.86 o 
   9   1   0      112.85      117.98      4.12 o 
  10   1   0       22.55       21.34      1.54 o 
  -9   2   0       29.60       32.85      2.47 o 
  -8   2   0       19.62       20.40      2.38 o 
  -7   2   0       60.49       56.54      2.15 o 
  -6   2   0      360.01      341.62      5.08 o 
  -5   2   0      153.60      122.33      6.11 o 
  -4   2   0     1467.17     1508.18     37.76 o 
  -3   2   0     1589.14     1472.69      7.79 o 
  -2   2   0     1270.78     1198.48     10.47 o 
  -1   2   0     5728.39     5327.70     39.38 o 
   0   2   0     1181.57     1085.91      4.01 o 
   1   2   0     1286.94     1117.08      4.96 o 
   2   2   0       97.07       92.26      2.01 o 
   4   2   0      389.94      375.37      6.72 o 
   5   2   0     2045.40     2013.02     18.03 o 
   6   2   0      308.64      288.68      7.80 o 
   7   2   0       90.65       99.15      2.46 o 
   8   2   0       86.08       86.35      3.59 o 
   9   2   0      152.75      152.18      3.81 o 
  10   2   0        3.92        4.90      0.86 o 
  11   2   0        1.27        1.30      0.50 o 
  -9   3   0       47.42       42.04      2.30 o 
  -8   3   0      165.08      168.70      6.05 o 
  -7   3   0        6.03        6.22      0.88 o 
  -6   3   0       23.72       26.21      1.53 o 
  -5   3   0       45.05       39.27      1.92 o 
  -4   3   0      650.76      669.11     11.97 o 
  -3   3   0      434.68      503.37      9.00 o 
  -2   3   0      120.69       73.22      4.83 o 
  -1   3   0      203.53      224.46      2.26 o 
   0   3   0      263.18      268.60      3.07 o 
   1   3   0       70.54       43.82      0.90 o 
   2   3   0      113.93      120.96      2.14 o 
   3   3   0      124.34      135.25      2.38 o 
   4   3   0      418.51      390.32      4.09 o 
   5   3   0      773.41      853.53     11.94 o 
   6   3   0       41.86       38.54      2.92 o 
   7   3   0       34.82       39.63      2.22 o 
   8   3   0        6.32        6.41      0.65 o 
   9   3   0       18.44       17.16      1.13 o 
  10   3   0       46.88       44.73      1.88 o 
  11   3   0       41.95       46.70      2.78 o 
  -8   4   0       10.36        8.52      1.25 o 
  -7   4   0      129.85      123.12      3.18 o 
  -6   4   0        2.33        1.74      0.62 o 
  -5   4   0      179.83      185.15      4.33 o 
  -4   4   0        5.71        6.96      0.91 o 
  -3   4   0      101.53      120.30      4.95 o 
  -2   4   0      633.38      628.85     15.51 o 
  -1   4   0      793.43      776.29     14.47 o 
   0   4   0       83.05       74.08      1.35 o 
   1   4   0       80.23       85.43      1.95 o 
   2   4   0     1083.67     1172.73     22.34 o 
   3   4   0     1800.57     1732.19     13.33 o 
   4   4   0       42.94       47.38      1.70 o 
   5   4   0       12.90       12.94      1.64 o 
   6   4   0      686.93      743.35     12.96 o 
   7   4   0        5.22        6.69      0.70 o 
   8   4   0      274.02      280.21      4.42 o 
   9   4   0       49.90       58.89      2.42 o 
  10   4   0      132.50      135.65      3.42 o 
  11   4   0       15.54       17.02      1.71 o 
  -7   5   0       58.09       62.27      3.35 o 
  -6   5   0       34.58       26.50      1.58 o 
  -5   5   0       59.09       61.64      2.54 o 
  -4   5   0       33.20       39.92      2.05 o 
  -3   5   0        0.90        1.50      0.42 o 
  -2   5   0       21.91       24.25      2.01 o 
  -1   5   0      311.94      282.80      6.79 o 
   0   5   0      231.56      240.89      6.08 o 
   1   5   0      240.69      224.61      3.58 o 
   2   5   0      141.52      194.54      6.86 o 
   3   5   0     1451.67     1384.73     18.76 o 
   4   5   0       41.08       33.98      1.62 o 
   5   5   0       53.97       49.50      2.66 o 
   6   5   0      133.58      147.35      6.05 o 
   7   5   0      487.67      489.64      5.65 o 
   8   5   0      641.79      683.17      7.21 o 
   9   5   0       53.47       50.41      2.22 o 
  10   5   0        9.97       21.02      1.40 o 
  11   5   0      149.37      176.12      5.75 o 
  -6   6   0      189.08      173.00      5.29 o 
  -5   6   0        0.57        0.55      0.51 o 
  -4   6   0       18.08       13.38      1.25 o 
  -3   6   0       13.70       18.05      1.19 o 
  -2   6   0       40.54       39.04      1.60 o 
  -1   6   0        3.19        4.67      1.05 o 
   0   6   0        3.56        3.85      0.97 o 
   1   6   0       95.48       73.66      3.82 o 
   2   6   0     1033.31     1038.15     34.17 o 
   3   6   0       20.44       21.94      1.41 o 
   4   6   0      352.44      386.53      6.27 o 
   5   6   0      373.49      421.46      6.38 o 
   6   6   0      669.92      715.97     13.75 o 
   7   6   0       11.53       10.71      0.90 o 
   8   6   0        1.46        3.04      0.67 o 
   9   6   0      181.41      195.02      5.46 o 
  10   6   0       57.44       56.78      2.81 o 
  11   6   0        0.98        0.38      0.61 o 
  -5   7   0       25.67       31.78      2.48 o 
  -4   7   0       13.60       14.50      1.18 o 
  -3   7   0       45.35       37.68      2.02 o 
  -2   7   0      268.91      283.72      7.04 o 
  -1   7   0        0.86        1.67      0.54 o 
   0   7   0      376.37      397.19      5.94 o 
   1   7   0      156.76      154.52      6.20 o 
   2   7   0      117.91      106.15      5.06 o 
   3   7   0       79.26       94.43      3.13 o 
   4   7   0       91.67       97.46      3.29 o 
   5   7   0      122.44      105.76      3.49 o 
   6   7   0      262.07      263.35      4.87 o 
   7   7   0      138.56      140.67      3.21 o 
   8   7   0       91.73       87.52      3.61 o 
   9   7   0       12.81       14.36      1.53 o 
  10   7   0      157.70      170.90      4.70 o 
  11   7   0       24.17       20.87      1.43 o 
  -4   8   0        0.98        1.36      0.69 o 
  -3   8   0       29.57       31.79      2.16 o 
  -2   8   0        0.01        0.24      0.66 o 
  -1   8   0       45.48       37.90      3.47 o 
   0   8   0      348.50      379.43      6.34 o 
   1   8   0      174.88      186.43      4.35 o 
   2   8   0      128.67      146.03      3.74 o 
   3   8   0       72.58       82.08      2.86 o 
   4   8   0       19.36       20.33      1.34 o 
   5   8   0       66.86       57.99      2.24 o 
   6   8   0      167.19      150.06      3.76 o 
   7   8   0        8.34        7.46      1.11 o 
   8   8   0       23.70       22.91      1.87 o 
   9   8   0       26.93       37.53      2.32 o 
  10   8   0       53.03       60.63      2.66 o 
  11   8   0        1.72        2.85      0.57 o 
  -3   9   0      120.89      129.37      5.01 o 
  -2   9   0      127.23      136.80      4.41 o 
  -1   9   0       49.49       52.53      3.09 o 
   0   9   0       21.78       26.57      3.00 o 
   1   9   0      166.03      175.03      5.64 o 
   2   9   0      179.97      179.87      5.94 o 
   3   9   0       79.60       83.92      3.64 o 
   4   9   0       86.69       74.73      6.06 o 
   5   9   0      122.01      104.11      5.71 o 
   6   9   0      348.03      343.12      9.21 o 
   7   9   0       68.85       57.89      2.36 o 
   8   9   0       38.09       47.57      2.51 o 
   9   9   0        1.41        3.44      0.77 o 
  10   9   0       18.04       17.70      1.34 o 
  11   9   0        1.09        0.32      0.49 o 
  -2  10   0       11.14       14.93      1.69 o 
  -1  10   0       62.20       75.42      3.18 o 
   0  10   0        0.57        0.79      0.69 o 
   1  10   0       41.32       41.06      2.68 o 
   2  10   0      169.64      170.39      5.52 o 
   3  10   0       18.96       20.36      1.95 o 
   4  10   0      178.25      166.56      8.09 o 
   5  10   0      220.36      212.23      8.55 o 
   6  10   0       60.97       66.70      4.25 o 
   7  10   0       99.54       84.47      2.64 o 
   8  10   0        5.60        4.63      0.98 o 
   9  10   0       50.21       65.08      4.08 o 
  10  10   0       20.27       19.65      2.18 o 
  -1  11   0        3.14        2.20      0.70 o 
   0  11   0       60.25       75.65      4.17 o 
   1  11   0      170.37      174.41      7.45 o 
   2  11   0       18.74       21.09      2.78 o 
   3  11   0        0.75        1.55      1.14 o 
   4  11   0        0.83       -0.30      1.37 o 
   5  11   0        7.47       10.02      2.12 o 
   6  11   0       67.60       45.03      4.06 o 
   7  11   0        0.83        0.60      0.96 o 
   8  11   0        1.69        2.80      1.07 o 
   9  11   0       46.18       41.12      2.20 o 
   1  12   0        0.19        0.39      0.56 o 
   2  12   0      100.11      109.45     12.50 o 
   3  12   0        9.41        6.39      1.53 o 
   4  12   0       36.96       35.71      3.36 o 
   5  12   0        1.13        1.28      1.08 o 
   6  12   0       37.49       26.84      2.85 o 
   7  12   0        9.04        6.08      1.46 o 
  -7 -12   1        2.40        2.78      0.98 o 
  -6 -12   1      231.46      187.85      6.78 o 
  -5 -12   1       60.50       55.45      3.92 o 
  -4 -12   1        0.57        2.07      1.22 o 
  -3 -12   1        0.31        0.22      0.58 o 
  -2 -12   1      122.69      124.73      4.85 o 
  -9 -11   1        0.87       -0.24      0.37 o 
  -8 -11   1        0.86        1.48      0.46 o 
  -7 -11   1       43.81       42.08      5.34 o 
  -6 -11   1        9.40        7.26      1.01 o 
  -5 -11   1       16.97       14.75      2.53 o 
  -4 -11   1        0.26       -0.95      1.35 o 
  -3 -11   1        0.23        1.28      1.28 o 
  -2 -11   1       26.99       22.58      2.80 o 
  -1 -11   1       89.28       93.86      5.25 o 
   0 -11   1      108.31      119.48      5.00 o 
   1 -11   1      121.32      135.24      3.95 o 
 -10 -10   1        4.10        3.88      0.73 o 
  -9 -10   1      122.65      125.45      3.84 o 
  -8 -10   1       47.45       50.52      2.28 o 
  -7 -10   1       35.91       47.90      3.39 o 
  -6 -10   1        3.55        4.10      1.68 o 
  -5 -10   1      436.34      456.57     13.64 o 
  -4 -10   1       51.24       50.75      4.72 o 
  -3 -10   1      913.35      985.21     20.18 o 
  -2 -10   1       56.44       72.95      5.50 o 
  -1 -10   1      178.94      173.16      5.35 o 
   0 -10   1      418.01      443.71     12.65 o 
   1 -10   1       47.54       52.31      3.84 o 
   2 -10   1        0.15        0.69      0.69 o 
 -11  -9   1       32.38       29.47      1.65 o 
 -10  -9   1       12.47       11.98      1.11 o 
  -9  -9   1       16.23       15.14      1.41 o 
  -8  -9   1       59.20       63.41      2.90 o 
  -7  -9   1        1.31        1.36      0.55 o 
  -6  -9   1        8.30        7.96      2.17 o 
  -5  -9   1       86.87       82.22      3.93 o 
  -4  -9   1       15.49       15.83      2.62 o 
  -3  -9   1       53.53       54.67      3.08 o 
  -2  -9   1       38.47       33.41      2.52 o 
  -1  -9   1        3.17        3.74      1.02 o 
   0  -9   1      134.50      138.77      6.70 o 
   1  -9   1       51.15       47.62      2.93 o 
   2  -9   1        5.66        8.32      1.87 o 
   3  -9   1      211.93      223.61      6.69 o 
 -11  -8   1       16.28       15.18      1.35 o 
 -10  -8   1        8.81       11.62      1.24 o 
  -9  -8   1        4.07        5.84      1.03 o 
  -8  -8   1      221.20      236.69      5.90 o 
  -7  -8   1       75.15       63.75      3.03 o 
  -6  -8   1      277.71      272.90      5.23 o 
  -5  -8   1       93.69      100.34      3.03 o 
  -4  -8   1        0.38        2.02      0.70 o 
  -3  -8   1        2.05        3.22      0.67 o 
  -2  -8   1       56.46       72.29      2.76 o 
  -1  -8   1       74.52       71.59      2.84 o 
   0  -8   1     1580.16     1644.52     22.52 o 
   1  -8   1      593.84      611.13     11.61 o 
   2  -8   1        6.27        4.32      1.09 o 
   3  -8   1       80.78       97.34      3.76 o 
   4  -8   1       40.80       48.71      3.25 o 
 -11  -7   1      177.29      179.05      5.34 o 
 -10  -7   1      114.35      132.53      4.15 o 
  -9  -7   1       22.01       20.74      1.85 o 
  -8  -7   1      133.83      143.79      4.70 o 
  -7  -7   1      146.71      138.82      3.71 o 
  -6  -7   1       71.61       73.88      2.68 o 
  -5  -7   1      277.57      298.29      5.91 o 
  -4  -7   1        5.13        8.81      1.04 o 
  -3  -7   1      282.25      293.38      5.51 o 
  -2  -7   1       24.41       34.44      2.99 o 
  -1  -7   1       10.12       12.86      1.11 o 
   0  -7   1       36.27       46.99      2.17 o 
   1  -7   1        2.80        2.42      0.74 o 
   2  -7   1      712.90      755.83     11.91 o 
   3  -7   1       40.62       39.61      2.05 o 
   4  -7   1       19.99       23.10      2.79 o 
   5  -7   1       86.81       73.59      3.92 o 
 -11  -6   1       32.29       44.31      2.84 o 
 -10  -6   1        5.59        3.69      0.90 o 
  -9  -6   1      120.41      141.17      4.71 o 
  -8  -6   1       15.91       22.82      1.96 o 
  -7  -6   1      290.77      292.82      5.27 o 
  -6  -6   1       78.61       88.53      2.78 o 
  -5  -6   1       89.95       99.31      3.17 o 
  -4  -6   1       38.86       65.97      2.51 o 
  -3  -6   1      243.78      266.82      4.82 o 
  -2  -6   1      637.38      630.20      6.96 o 
  -1  -6   1        0.94        0.64      0.54 o 
   0  -6   1      426.46      426.41      9.53 o 
   1  -6   1      192.40      189.22      6.44 o 
   2  -6   1      119.23      129.96      3.42 o 
   3  -6   1      225.26      231.99      4.10 o 
   4  -6   1       16.32       18.41      1.44 o 
   5  -6   1       32.23       33.60      1.79 o 
   6  -6   1       84.86       85.86      4.04 o 
 -11  -5   1        2.30        0.14      0.58 o 
 -10  -5   1       38.19       39.72      2.73 o 
  -9  -5   1        0.02        0.71      0.61 o 
  -8  -5   1     1844.14     1848.29     16.69 o 
  -7  -5   1      569.26      592.45      7.30 o 
  -6  -5   1      633.37      648.45     12.73 o 
  -5  -5   1        6.10        2.98      0.93 o 
  -4  -5   1       21.93        9.38      0.88 o 
  -3  -5   1      749.35      853.68      7.76 o 
  -2  -5   1      908.81      957.55      9.37 o 
  -1  -5   1        6.25        6.04      0.63 o 
   0  -5   1      665.75      653.07      6.57 o 
   1  -5   1        7.33        9.26      0.90 o 
   2  -5   1      383.67      431.57      6.39 o 
   3  -5   1     1111.29     1120.14      9.39 o 
   4  -5   1      209.28      202.91      4.71 o 
   5  -5   1      482.24      470.53      8.26 o 
   6  -5   1        1.70        2.53      0.78 o 
   7  -5   1       55.25       51.31      2.87 o 
 -11  -4   1       10.00       11.85      1.56 o 
 -10  -4   1      366.84      384.79      5.23 o 
  -9  -4   1       18.72       14.91      1.07 o 
  -8  -4   1       17.04       19.69      1.24 o 
  -7  -4   1      132.58      148.71      3.61 o 
  -6  -4   1      972.74      928.87     14.84 o 
  -5  -4   1       86.87       67.02      3.62 o 
  -4  -4   1        0.20        1.10      0.40 o 
  -3  -4   1      177.37      155.21      2.95 o 
  -2  -4   1       30.61       53.04      3.43 o 
  -1  -4   1      566.29      541.35      3.54 o 
   0  -4   1        5.14        5.44      0.57 o 
   1  -4   1       76.78       66.18      2.05 o 
   2  -4   1       47.22       38.77      1.72 o 
   3  -4   1      571.70      526.46     10.51 o 
   4  -4   1      580.04      665.55      8.50 o 
   5  -4   1       44.21       40.57      2.07 o 
   6  -4   1      240.33      237.11      4.96 o 
   7  -4   1       18.42       22.45      1.70 o 
   8  -4   1        1.26        1.25      0.61 o 
 -11  -3   1        0.30        1.03      0.49 o 
 -10  -3   1       66.14       70.43      2.33 o 
  -9  -3   1      184.39      188.67      4.86 o 
  -8  -3   1      184.24      192.44      3.28 o 
  -7  -3   1      236.04      246.97      3.89 o 
  -6  -3   1      117.70      172.15      6.31 o 
  -5  -3   1     2025.78     1886.45     18.36 o 
  -4  -3   1        6.37        4.38      0.48 o 
  -3  -3   1      896.78      889.65      6.15 o 
  -2  -3   1      697.05      591.92      7.10 o 
  -1  -3   1     1303.00     1257.22      4.65 o 
   0  -3   1     1187.66     1102.21      6.03 o 
   1  -3   1       28.58       25.75      1.11 o 
   2  -3   1      195.37      178.67      3.20 o 
   3  -3   1      865.15      869.11     11.88 o 
   4  -3   1        8.03       11.06      1.63 o 
   5  -3   1       95.64       98.90      2.44 o 
   6  -3   1        8.91       10.34      1.02 o 
   7  -3   1      262.28      247.67      7.29 o 
   8  -3   1      203.46      200.03      4.50 o 
   9  -3   1       31.43       25.57      1.77 o 
 -11  -2   1       11.84        7.63      0.97 o 
 -10  -2   1        1.80        1.97      0.60 o 
  -9  -2   1        8.70        8.57      0.99 o 
  -8  -2   1       47.66       47.30      1.86 o 
  -7  -2   1       14.36       11.67      0.80 o 
  -6  -2   1      207.52      182.86      6.47 o 
  -5  -2   1      278.73      269.46     17.57 o 
  -4  -2   1      945.51      987.80     22.61 o 
  -3  -2   1     3899.31     3464.53      9.55 o 
  -2  -2   1      592.23      470.80      3.86 o 
  -1  -2   1     2124.06     1753.69     11.16 o 
   0  -2   1      689.46      633.24      3.36 o 
   1  -2   1     1785.36     1741.45     11.99 o 
   2  -2   1     1221.58     1205.42      7.88 o 
   3  -2   1     1586.10     1594.69      8.89 o 
   4  -2   1        2.65        4.49      0.74 o 
   5  -2   1      348.48      325.88      6.47 o 
   6  -2   1      158.94      145.42      3.36 o 
   7  -2   1       71.03       77.37      2.54 o 
   8  -2   1        5.62        8.36      0.95 o 
   9  -2   1      316.62      310.11      7.27 o 
 -10  -1   1      136.10      138.90      5.15 o 
  -9  -1   1       67.09       61.90      2.44 o 
  -8  -1   1       32.26       37.36      2.43 o 
  -7  -1   1       56.73       48.71      1.91 o 
  -6  -1   1      509.91      509.55     11.64 o 
  -5  -1   1      746.69      796.55     12.31 o 
  -4  -1   1      186.82      160.84      4.12 o 
  -3  -1   1      975.08     1113.87      9.16 o 
  -2  -1   1        5.09        5.06      0.32 o 
  -1  -1   1     3322.51     2690.54     13.18 o 
   1  -1   1     1546.81     1433.60     40.11 o 
   2  -1   1     7915.37     8024.21     28.19 o 
   3  -1   1       13.39       14.86      0.84 o 
   4  -1   1       37.66       37.49      3.21 o 
   5  -1   1       61.46       59.13      2.60 o 
   6  -1   1       70.87       65.64      1.74 o 
   7  -1   1        0.52        1.38      0.49 o 
   8  -1   1        0.74        0.56      0.52 o 
   9  -1   1        0.52        1.32      0.87 o 
  10  -1   1       64.74       51.41      2.44 o 
 -10   0   1        9.11        2.48      0.81 o 
  -9   0   1        0.41        1.11      0.66 o 
  -8   0   1       37.99       50.05      2.00 o 
  -7   0   1        2.47        1.92      0.52 o 
  -6   0   1        4.69        8.64      1.74 o 
  -5   0   1      894.46      938.46     15.46 o 
  -4   0   1      325.12      304.31     22.25 o 
  -3   0   1       30.28       18.78      1.00 o 
  -2   0   1       27.48       13.72      0.73 o 
  -1   0   1       81.25      114.81      2.07 o 
   0   0   1     1368.64     1228.84      5.64 o 
   1   0   1      463.16      507.59      9.12 o 
   2   0   1        0.82        8.01      1.69 o 
   3   0   1      860.57      814.69      4.88 o 
   4   0   1     1216.40     1183.56     11.11 o 
   5   0   1       14.17       17.52      1.34 o 
   6   0   1      261.81      268.10      6.22 o 
   7   0   1       10.58       10.74      0.76 o 
   8   0   1        2.59        4.51      0.79 o 
   9   0   1        0.68        0.59      0.46 o 
  10   0   1        7.81       12.28      1.42 o 
 -10   1   1        1.15        1.68      0.62 o 
  -9   1   1       23.77       16.26      2.00 o 
  -8   1   1       61.02       68.69      2.75 o 
  -7   1   1      127.37      131.35      3.79 o 
  -6   1   1       99.81      103.43      2.76 o 
  -5   1   1       30.03       56.31      4.13 o 
  -4   1   1     1142.44     1016.24     31.08 o 
  -3   1   1      186.23      140.27      2.77 o 
  -2   1   1     5617.44     5202.76     25.32 o 
  -1   1   1     1156.57     1037.17     31.68 o 
   0   1   1     1377.27     1201.19      5.79 o 
   1   1   1       25.04       12.28      1.93 o 
   2   1   1     3661.89     3570.78     20.93 o 
   3   1   1       77.65       52.17      1.39 o 
   4   1   1       25.81       30.33      5.92 o 
   5   1   1        7.77       10.25      0.90 o 
   6   1   1      119.46      102.42      3.35 o 
   7   1   1      113.95      108.80      2.67 o 
   8   1   1       22.82       20.95      1.28 o 
   9   1   1       36.52       40.46      2.41 o 
  10   1   1       98.78       99.75      3.20 o 
  -9   2   1       22.58       27.06      2.24 o 
  -8   2   1      135.62      136.25      4.48 o 
  -7   2   1      244.78      237.31      6.42 o 
  -6   2   1        2.54        3.48      0.74 o 
  -5   2   1      206.21      218.35      8.49 o 
  -4   2   1      534.40      527.98      7.91 o 
  -3   2   1       69.37       75.37      3.18 o 
  -2   2   1        0.72        0.45      0.16 o 
  -1   2   1     1364.33     1207.20     37.26 o 
   0   2   1       19.39       16.00      0.93 o 
   1   2   1     2799.98     2605.64     11.58 o 
   2   2   1     3424.87     3027.10      6.93 o 
   3   2   1      600.81      668.65      4.66 o 
   4   2   1      281.92      379.92      5.26 o 
   5   2   1       26.40       20.70      1.19 o 
   6   2   1      106.76      101.13      5.71 o 
   7   2   1       77.70       63.37      1.96 o 
   8   2   1       62.36       67.59      1.96 o 
   9   2   1       29.14       34.34      1.81 o 
  10   2   1       52.73       52.91      2.40 o 
  11   2   1       17.46       19.67      1.88 o 
  -9   3   1        4.61        3.23      0.72 o 
  -8   3   1        0.42        1.03      0.77 o 
  -7   3   1      132.63      126.50      4.50 o 
  -6   3   1      441.49      433.53      8.27 o 
  -5   3   1      255.25      250.78      5.10 o 
  -4   3   1        1.85        3.12      0.77 o 
  -3   3   1      456.77      465.32      7.68 o 
  -2   3   1      183.83      268.31      4.76 o 
  -1   3   1      169.47      208.29      4.17 o 
   0   3   1       52.19       34.50      1.68 o 
   1   3   1     2850.08     2630.84      9.74 o 
   2   3   1     1084.96     1194.75      6.93 o 
   3   3   1      942.42      863.31      3.79 o 
   4   3   1     3150.66     3005.95     11.86 o 
   5   3   1      224.87      282.80      4.12 o 
   6   3   1      733.28      722.91     12.23 o 
   7   3   1       21.25       21.57      1.33 o 
   8   3   1      146.99      157.60      2.98 o 
   9   3   1        9.22        9.23      1.30 o 
  10   3   1       18.93       15.29      1.51 o 
  11   3   1       44.31       48.87      3.03 o 
  -8   4   1        5.34       11.80      1.41 o 
  -7   4   1       11.09        9.14      1.27 o 
  -6   4   1       30.39       31.10      2.29 o 
  -5   4   1       43.66       54.60      2.34 o 
  -4   4   1      102.17      101.21      3.59 o 
  -3   4   1       67.99       77.56      3.56 o 
  -2   4   1     2251.60     2519.57     17.16 o 
  -1   4   1     3178.76     3198.68     33.21 o 
   0   4   1      987.70      938.54     12.19 o 
   1   4   1      118.49      105.18      2.24 o 
   2   4   1      382.27      390.88      8.12 o 
   3   4   1      659.40      588.57      5.79 o 
   4   4   1      886.58     1075.10      8.08 o 
   5   4   1     1273.53     1366.09     11.45 o 
   6   4   1        5.51       11.96      1.73 o 
   7   4   1       13.24        9.73      0.81 o 
   8   4   1      109.70      110.99      2.82 o 
   9   4   1       89.00      109.81      3.29 o 
  10   4   1        0.16        1.32      0.50 o 
  11   4   1        0.45        0.31      0.67 o 
  -7   5   1        2.25        6.35      1.17 o 
  -6   5   1        5.43        2.38      0.77 o 
  -5   5   1       43.16       34.96      1.90 o 
  -4   5   1        8.76        9.68      1.07 o 
  -3   5   1      413.36      381.28      5.49 o 
  -2   5   1      119.89      109.31      4.07 o 
  -1   5   1      753.03      810.84     11.29 o 
   0   5   1      245.90      279.22      4.35 o 
   1   5   1       15.38       25.58      1.27 o 
   2   5   1      936.15      932.96      9.49 o 
   3   5   1      999.42      916.26      8.09 o 
   4   5   1        1.44        1.77      0.45 o 
   5   5   1       70.33       89.12      2.69 o 
   6   5   1      394.16      442.95     10.38 o 
   7   5   1      723.74      755.93      7.92 o 
   8   5   1       65.44       66.79      2.24 o 
   9   5   1      389.23      385.93      6.09 o 
  10   5   1      213.25      228.19      4.46 o 
  11   5   1       42.17       40.54      1.92 o 
  -6   6   1       85.11       92.25      3.14 o 
  -5   6   1       54.55       45.50      2.02 o 
  -4   6   1        0.37        0.49      0.42 o 
  -3   6   1       17.58       22.09      1.56 o 
  -2   6   1       32.61       28.35      1.60 o 
  -1   6   1        8.27        7.01      1.23 o 
   0   6   1       36.24       30.18      2.45 o 
   1   6   1      523.55      523.60     11.85 o 
   2   6   1       41.23       37.57      1.76 o 
   3   6   1      105.34       95.99      5.75 o 
   4   6   1       46.65       54.46      2.28 o 
   5   6   1        0.15        1.65      1.02 o 
   6   6   1      169.58      146.54      6.28 o 
   7   6   1       26.13       22.52      1.95 o 
   8   6   1        0.34        0.03      0.54 o 
   9   6   1       44.50       48.08      2.70 o 
  10   6   1       12.48        9.76      0.97 o 
  11   6   1       10.92        7.52      0.93 o 
  -5   7   1        6.97        5.77      1.25 o 
  -4   7   1      128.45      137.42      3.46 o 
  -3   7   1      201.14      193.00      3.77 o 
  -2   7   1      141.18      121.24      3.59 o 
  -1   7   1       22.76       28.55      1.98 o 
   0   7   1      896.06      933.93     11.01 o 
   1   7   1        7.48       12.08      1.72 o 
   2   7   1      459.73      482.25     10.53 o 
   3   7   1       18.85       20.08      1.48 o 
   4   7   1      204.20      194.01      4.63 o 
   5   7   1      125.83      135.01      3.94 o 
   6   7   1      229.55      211.89      5.96 o 
   7   7   1       81.12       84.93      3.07 o 
   8   7   1      109.06      103.14      3.22 o 
   9   7   1       20.16       24.20      2.37 o 
  10   7   1       38.23       40.48      2.29 o 
  11   7   1        1.66        2.23      0.75 o 
  -4   8   1       19.85       22.34      2.07 o 
  -3   8   1       57.50       69.95      2.47 o 
  -2   8   1       24.23       23.89      2.08 o 
  -1   8   1       60.04       59.57      3.23 o 
   0   8   1      428.42      441.09      6.59 o 
   1   8   1      649.07      672.98     10.08 o 
   2   8   1      318.03      327.08      5.40 o 
   3   8   1       67.27       62.03      2.28 o 
   4   8   1      106.99      105.47      2.99 o 
   5   8   1       13.75       16.95      1.21 o 
   6   8   1       70.68       53.52      2.81 o 
   7   8   1       11.88       16.48      1.28 o 
   8   8   1        9.79       10.05      1.06 o 
   9   8   1      239.34      242.82      5.63 o 
  10   8   1       65.88       66.70      2.73 o 
  11   8   1        0.21       -0.37      0.42 o 
  -3   9   1       18.70       19.10      1.40 o 
  -2   9   1       74.26       80.73      3.35 o 
  -1   9   1      292.06      291.26      7.57 o 
   0   9   1       25.76       27.54      2.31 o 
   1   9   1     1367.69     1437.11     26.60 o 
   2   9   1     1400.28     1362.85     23.00 o 
   3   9   1       14.25       11.20      1.51 o 
   4   9   1      117.89      121.88      4.05 o 
   5   9   1       94.36       97.48      5.32 o 
   6   9   1       74.52       86.02      4.72 o 
   7   9   1      346.18      355.63      6.54 o 
   8   9   1       62.06       60.70      2.75 o 
   9   9   1      139.42      138.01      4.67 o 
  10   9   1      144.03      152.60      5.00 o 
  11   9   1        0.17       -0.44      0.68 o 
  -2  10   1       11.93       10.43      1.36 o 
  -1  10   1       82.13       75.86      4.71 o 
   0  10   1       93.32      101.67      4.08 o 
   1  10   1        1.18        2.01      0.83 o 
   2  10   1      192.50      192.23      5.75 o 
   3  10   1       45.73       49.24      2.87 o 
   4  10   1        1.38        3.14      0.87 o 
   5  10   1       69.39       68.49      4.78 o 
   6  10   1       63.54       56.98      4.10 o 
   7  10   1        8.33        6.78      1.05 o 
   8  10   1        1.42        0.73      0.63 o 
   9  10   1       24.31       34.70      2.88 o 
  10  10   1        2.53        1.94      0.77 o 
  11  10   1       21.73       22.15      1.61 o 
   0  11   1       11.03       10.38      1.65 o 
   1  11   1      606.04      622.36      7.48 o 
   2  11   1        5.62        6.30      1.08 o 
   3  11   1      119.42      118.23      4.32 o 
   4  11   1      129.47      135.34      7.14 o 
   5  11   1      127.69      118.65      6.38 o 
   6  11   1       45.70       41.79      4.88 o 
   7  11   1      128.97      120.96      6.17 o 
   8  11   1        1.06        0.57      1.12 o 
   9  11   1       28.83       29.55      2.05 o 
   1  12   1        1.04        1.03      0.68 o 
   2  12   1       16.76       17.05      3.13 o 
   3  12   1       25.22       29.66      2.90 o 
   4  12   1        7.71        6.03      1.64 o 
   5  12   1       28.46       26.73      2.99 o 
   6  12   1        6.91        4.22      1.38 o 
   7  12   1       49.73       34.83      3.08 o 
   5  13   1        0.21        0.86      0.91 o 
   6  13   1       34.74       37.01      2.65 o 
  -7 -12   2        4.06        1.44      0.70 o 
  -6 -12   2      139.17      130.24      3.68 o 
  -5 -12   2        4.20        1.85      0.45 o 
  -4 -12   2        6.87        5.21      1.22 o 
  -3 -12   2       17.74       21.12      1.44 o 
  -2 -12   2       70.42       70.10      3.17 o 
  -9 -11   2        1.69        1.83      0.53 o 
  -8 -11   2       18.76       18.05      3.02 o 
  -7 -11   2       15.80        9.30      1.03 o 
  -6 -11   2       13.27        7.60      1.89 o 
  -5 -11   2       88.10       81.99      5.53 o 
  -4 -11   2        7.00        5.33      1.80 o 
  -3 -11   2       20.10       20.57      2.83 o 
  -2 -11   2       11.00       10.52      1.38 o 
  -1 -11   2       69.37       65.43      4.08 o 
   0 -11   2        4.66        3.69      1.06 o 
 -10 -10   2        3.09        4.69      0.78 o 
  -9 -10   2       13.37       12.00      1.44 o 
  -8 -10   2       55.34       54.24      2.28 o 
  -7 -10   2      103.63      110.90      9.22 o 
  -6 -10   2      106.01       76.33      5.66 o 
  -5 -10   2      707.94      624.17     16.31 o 
  -4 -10   2       64.84       60.60      5.33 o 
  -3 -10   2     1016.89      994.26     20.79 o 
  -2 -10   2        2.55        4.40      1.73 o 
  -1 -10   2       60.45       53.92      3.20 o 
   0 -10   2      432.59      496.62     12.74 o 
   1 -10   2      131.00      144.45      5.99 o 
   2 -10   2       40.52       48.58      2.76 o 
 -10  -9   2       11.49       12.36      1.47 o 
  -9  -9   2        0.20        0.43      0.47 o 
  -8  -9   2       23.62       18.12      1.58 o 
  -7  -9   2      119.63      122.48      4.62 o 
  -6  -9   2       22.18       25.32      3.43 o 
  -5  -9   2      137.73      100.97      6.68 o 
  -4  -9   2       50.56       57.17      5.13 o 
  -3  -9   2      463.00      482.88     14.63 o 
  -2  -9   2      149.74      169.95      8.67 o 
  -1  -9   2      364.47      354.14      8.14 o 
   0  -9   2       57.75       74.89      5.83 o 
   1  -9   2      667.48      745.07     16.78 o 
   2  -9   2       87.13       93.42      5.25 o 
   3  -9   2        9.54        6.49      1.27 o 
 -11  -8   2        1.84        0.53      0.31 o 
 -10  -8   2      103.31      101.53      3.34 o 
  -9  -8   2       47.63       45.53      2.51 o 
  -8  -8   2      165.93      176.53      5.09 o 
  -7  -8   2       26.84       25.68      1.69 o 
  -6  -8   2      211.92      205.66      6.33 o 
  -5  -8   2        3.38        0.91      1.07 o 
  -4  -8   2      638.12      666.08     10.61 o 
  -3  -8   2       65.81       82.88      6.30 o 
  -2  -8   2      408.35      430.55      6.97 o 
  -1  -8   2      827.35      939.75     12.91 o 
   0  -8   2      422.25      429.69      8.76 o 
   1  -8   2       10.97       11.59      1.65 o 
   2  -8   2      100.37      113.42      4.48 o 
   3  -8   2       41.17       40.77      3.64 o 
   4  -8   2        1.07        1.00      0.81 o 
 -11  -7   2       51.96       55.35      3.95 o 
 -10  -7   2        9.74        9.10      1.16 o 
  -9  -7   2       43.80       38.68      2.45 o 
  -8  -7   2       95.36      111.14      4.16 o 
  -7  -7   2        9.97       13.50      1.50 o 
  -6  -7   2       81.90       85.93      2.98 o 
  -5  -7   2       35.95       48.42      2.11 o 
  -4  -7   2       94.22       96.46      3.37 o 
  -3  -7   2      216.95      205.01      7.30 o 
  -2  -7   2        7.05        6.98      0.87 o 
  -1  -7   2      200.65      218.22      4.66 o 
   0  -7   2      223.15      242.98      7.48 o 
   1  -7   2     1420.25     1511.47     49.77 o 
   2  -7   2      375.09      405.51     10.17 o 
   3  -7   2        1.49        1.17      0.72 o 
   4  -7   2        7.21        6.27      1.55 o 
   5  -7   2        5.50        7.53      1.42 o 
 -11  -6   2        7.67        7.19      1.21 o 
 -10  -6   2       76.77       77.59      3.23 o 
  -9  -6   2       26.36       28.45      2.18 o 
  -8  -6   2        1.77        2.73      1.39 o 
  -7  -6   2      706.92      699.02     11.51 o 
  -6  -6   2       18.57       17.72      1.59 o 
  -5  -6   2      564.06      576.42      7.74 o 
  -4  -6   2      116.33      118.69      3.45 o 
  -3  -6   2       48.72       73.36      2.60 o 
  -2  -6   2       97.28       99.32      4.62 o 
  -1  -6   2        1.67        0.13      0.54 o 
   0  -6   2       63.31       58.86      3.70 o 
   1  -6   2       99.81      103.01      5.46 o 
   2  -6   2      831.74      862.88     11.88 o 
   3  -6   2        0.58        1.34      0.54 o 
   4  -6   2      136.73      146.04      4.95 o 
   5  -6   2      112.34      122.46      6.13 o 
   6  -6   2        7.33        6.84      1.28 o 
 -11  -5   2        2.58        4.83      1.04 o 
 -10  -5   2        2.36        2.80      0.71 o 
  -9  -5   2        0.10        2.86      0.68 o 
  -8  -5   2       52.67       57.06      2.38 o 
  -7  -5   2        7.58        4.47      0.75 o 
  -6  -5   2       55.67       74.67      4.49 o 
  -5  -5   2       12.55       11.58      1.65 o 
  -4  -5   2      642.02      618.86      8.79 o 
  -3  -5   2      229.10      241.19      4.29 o 
  -2  -5   2      133.52      138.02      3.10 o 
  -1  -5   2       63.43       65.01      3.40 o 
   0  -5   2       57.82       56.17      3.46 o 
   1  -5   2        0.14        1.87      0.50 o 
   2  -5   2        0.77        1.36      1.18 o 
   3  -5   2      219.26      221.66      3.41 o 
   4  -5   2     1032.76     1022.18     13.70 o 
   5  -5   2       82.10      104.94      3.32 o 
   6  -5   2      330.43      338.07      6.56 o 
   7  -5   2        0.05        2.16      0.81 o 
 -11  -4   2       41.45       40.55      2.85 o 
 -10  -4   2       80.73       77.15      3.73 o 
  -9  -4   2      124.33      138.79      3.70 o 
  -8  -4   2        3.69        9.49      1.06 o 
  -7  -4   2       57.48       71.60      2.72 o 
  -6  -4   2        2.16        2.20      0.94 o 
  -5  -4   2       37.10       34.35      2.71 o 
  -4  -4   2        0.30        3.47      0.52 o 
  -3  -4   2        5.28        5.70      0.64 o 
  -2  -4   2       21.01       35.31      1.01 o 
  -1  -4   2      363.55      326.33      4.02 o 
   0  -4   2        3.92        7.66      0.71 o 
   1  -4   2      390.63      363.13      5.43 o 
   2  -4   2      220.43      206.82      4.21 o 
   3  -4   2      113.56      111.68      5.11 o 
   4  -4   2       38.83       41.40      1.57 o 
   5  -4   2     1143.62     1159.31     10.98 o 
   6  -4   2      113.70       99.51      3.85 o 
   7  -4   2       58.28       61.27      2.73 o 
   8  -4   2        3.15        0.99      0.55 o 
 -11  -3   2        1.63        4.45      0.77 o 
 -10  -3   2        6.92        9.52      0.87 o 
  -9  -3   2       83.90       95.92      2.54 o 
  -8  -3   2       80.50       75.43      2.77 o 
  -7  -3   2       25.89       22.32      1.26 o 
  -6  -3   2       88.79       91.02      4.75 o 
  -5  -3   2     1030.33      896.94     43.17 o 
  -4  -3   2      325.06      343.11      4.11 o 
  -3  -3   2        3.85        2.22      0.35 o 
  -2  -3   2       32.69       46.55      1.47 o 
  -1  -3   2      655.79      603.04      5.95 o 
   0  -3   2       60.83       76.08      1.32 o 
   1  -3   2       64.90       51.06      1.70 o 
   2  -3   2      756.91      762.29      7.10 o 
   3  -3   2      857.65      887.57      8.25 o 
   4  -3   2     1291.36     1261.29     17.48 o 
   5  -3   2      226.58      218.48      3.63 o 
   6  -3   2       54.73       61.91      2.29 o 
   7  -3   2     1207.02     1193.63     17.39 o 
   8  -3   2        5.66        8.86      1.04 o 
 -11  -2   2        1.22        0.40      0.40 o 
 -10  -2   2        7.69        2.85      1.04 o 
  -9  -2   2       37.70       45.28      2.52 o 
  -8  -2   2        1.99        5.64      0.73 o 
  -7  -2   2       12.22       13.24      0.87 o 
  -6  -2   2      171.21      148.72      6.14 o 
  -5  -2   2       29.65       23.91      2.27 o 
  -4  -2   2     1225.32     1191.71     10.48 o 
  -3  -2   2     1750.34     1586.73      7.82 o 
  -2  -2   2      327.82      263.10      4.17 o 
  -1  -2   2       27.38       39.87      1.34 o 
   0  -2   2     2709.81     2652.05     12.98 o 
   1  -2   2        0.42        0.22      0.25 o 
   2  -2   2       13.56       13.97      1.31 o 
   3  -2   2       69.26       73.10      1.76 o 
   4  -2   2        2.75        2.51      0.62 o 
   5  -2   2      162.66      155.78      3.64 o 
   6  -2   2       37.10       41.96      1.64 o 
   7  -2   2      203.53      211.07      4.73 o 
   8  -2   2       63.39       63.28      2.42 o 
   9  -2   2      394.98      344.22     24.92 o 
 -10  -1   2       93.29       94.36      4.26 o 
  -9  -1   2       57.53       54.96      2.27 o 
  -8  -1   2      193.99      177.57      4.45 o 
  -7  -1   2      254.49      285.42      3.98 o 
  -6  -1   2      189.47      199.24      7.43 o 
  -5  -1   2      347.09      391.35     35.58 o 
  -4  -1   2       28.25       34.90      2.56 o 
  -3  -1   2       40.19       47.44      2.27 o 
  -2  -1   2       47.90       62.49      2.81 o 
  -1  -1   2     1727.68     1934.45     64.26 o 
   0  -1   2      937.12      916.60      8.21 o 
   2  -1   2      584.14      514.23     18.57 o 
   3  -1   2     1903.60     1776.04     28.48 o 
   4  -1   2      184.32      152.02      3.66 o 
   5  -1   2        6.79        6.39      0.91 o 
   6  -1   2      387.78      403.23      4.30 o 
   7  -1   2      377.36      382.37      6.28 o 
   8  -1   2       21.21       18.93      1.43 o 
   9  -1   2        0.83        0.88      0.44 o 
  10  -1   2        1.78        3.01      0.66 o 
 -10   0   2        4.43        4.41      0.96 o 
  -9   0   2        9.97        7.77      1.55 o 
  -8   0   2       34.19       41.42      1.80 o 
  -7   0   2       54.07       65.47      1.99 o 
  -6   0   2      624.76      630.13      9.21 o 
  -5   0   2       29.57       38.34      2.09 o 
  -4   0   2      326.56      336.29     34.91 o 
  -3   0   2        5.48        2.84      0.83 o 
  -2   0   2     1158.40     1113.65      9.55 o 
  -1   0   2     1914.74     1950.86     11.13 o 
   0   0   2      650.93      625.08      5.75 o 
   1   0   2      775.15      794.36      8.22 o 
   3   0   2     1488.92     1574.56     13.47 o 
   4   0   2      131.55      158.66      3.00 o 
   5   0   2       62.17       78.83      2.80 o 
   6   0   2       29.15       28.14      1.89 o 
   7   0   2      123.15      132.29      2.76 o 
   8   0   2       82.95       82.81      2.92 o 
   9   0   2       37.35       37.30      1.84 o 
  10   0   2       71.34       65.00      2.31 o 
 -10   1   2       63.35       65.80      2.78 o 
  -9   1   2        5.06        5.83      1.28 o 
  -8   1   2       14.05       13.99      1.52 o 
  -7   1   2      461.22      462.95      6.02 o 
  -6   1   2      134.60      116.22      2.59 o 
  -5   1   2        5.35        8.83      1.79 o 
  -4   1   2       37.45       38.18      1.85 o 
  -3   1   2      236.11      207.08      6.34 o 
  -2   1   2     2906.97     2502.27     69.14 o 
  -1   1   2      336.98      243.00     27.26 o 
   0   1   2     1227.18     1069.98      6.66 o 
   1   1   2      106.70       77.78      1.47 o 
   2   1   2     6832.33     6385.71     19.03 o 
   3   1   2     1858.01     1966.96      8.75 o 
   4   1   2        6.06        7.68      0.68 o 
   5   1   2       46.53       55.98      2.04 o 
   6   1   2      523.82      507.04     10.98 o 
   7   1   2       23.72       24.44      0.96 o 
   8   1   2       24.07       25.16      1.23 o 
   9   1   2        7.05        8.81      0.96 o 
  10   1   2      147.82      148.08      3.73 o 
  -9   2   2       16.81       16.98      1.77 o 
  -8   2   2        0.37        1.22      0.63 o 
  -7   2   2        3.58        1.82      0.74 o 
  -6   2   2      311.21      305.51      5.70 o 
  -5   2   2      400.49      447.55     32.70 o 
  -4   2   2      245.36      263.70     12.28 o 
  -3   2   2      138.60      104.92      3.89 o 
  -2   2   2       79.33       67.84      5.18 o 
  -1   2   2        1.38        2.64      1.13 o 
   0   2   2     1583.23     1553.10      9.61 o 
   1   2   2       11.83       13.15      0.93 o 
   2   2   2     1114.17     1012.76     13.54 o 
   3   2   2       45.71       39.12      1.21 o 
   4   2   2       70.68       86.24      4.91 o 
   5   2   2      106.67       93.22      2.57 o 
   6   2   2      649.51      621.92      7.43 o 
   7   2   2      302.35      293.19      3.74 o 
   8   2   2        7.54        8.59      0.74 o 
   9   2   2        1.95        1.49      0.54 o 
  10   2   2        0.06        1.14      1.18 o 
  11   2   2       30.41       31.04      2.36 o 
  -9   3   2        0.95        0.07      0.38 o 
  -8   3   2       19.31       21.63      1.65 o 
  -7   3   2      210.77      183.33      5.35 o 
  -6   3   2       36.04       44.56      2.74 o 
  -5   3   2       76.00       67.28      3.10 o 
  -4   3   2        1.19        0.77      0.52 o 
  -3   3   2       52.42       78.70      3.34 o 
  -2   3   2      555.05      541.37     11.88 o 
  -1   3   2      238.68      216.99      4.31 o 
   0   3   2      263.80      215.92      4.30 o 
   1   3   2     3743.88     3592.88     17.42 o 
   2   3   2      222.65      259.43      2.14 o 
   3   3   2      236.13      214.74      2.33 o 
   4   3   2      830.84      852.61      6.27 o 
   5   3   2      327.89      342.85      6.32 o 
   6   3   2      741.86      817.36     16.77 o 
   7   3   2      172.09      168.42      3.13 o 
   8   3   2      159.90      155.76      3.27 o 
   9   3   2      155.90      168.98      5.04 o 
  10   3   2        8.44        9.23      1.83 o 
  11   3   2       62.23       64.54      3.58 o 
  -8   4   2        4.34       10.04      1.29 o 
  -7   4   2      846.65      883.93     14.51 o 
  -6   4   2      281.60      309.64      7.03 o 
  -5   4   2       28.94       15.70      1.64 o 
  -4   4   2       55.28       37.95      1.49 o 
  -3   4   2       19.02       15.00      1.66 o 
  -2   4   2      107.17      107.61      2.66 o 
  -1   4   2     4399.76     4410.68     22.65 o 
   0   4   2     1458.40     1501.49     13.22 o 
   1   4   2      856.41      922.09      7.37 o 
   2   4   2     1304.97     1230.50      8.25 o 
   3   4   2        1.89        1.69      0.38 o 
   4   4   2      997.78      975.05      8.04 o 
   5   4   2      225.09      217.19      6.39 o 
   6   4   2       25.35       32.60      2.74 o 
   7   4   2        0.35        0.00      0.43 o 
   8   4   2       36.04       38.46      1.90 o 
   9   4   2        7.19        9.82      0.89 o 
  10   4   2       69.65       70.61      3.06 o 
  11   4   2       11.43       12.88      1.73 o 
  -7   5   2        4.18        2.82      0.68 o 
  -6   5   2      287.51      288.93      6.40 o 
  -5   5   2      484.66      465.16      8.52 o 
  -4   5   2       56.78       44.01      2.58 o 
  -3   5   2       44.17       47.19      1.94 o 
  -2   5   2        2.98        8.85      1.39 o 
  -1   5   2       54.40       64.19      3.13 o 
   0   5   2       59.51       80.98      2.26 o 
   1   5   2      894.85      797.66      7.23 o 
   2   5   2      343.16      436.29      5.54 o 
   3   5   2      250.18      276.58      4.55 o 
   4   5   2      129.73      144.08      3.41 o 
   5   5   2     1582.22     1717.42     20.47 o 
   6   5   2       29.52       36.96      3.10 o 
   7   5   2      522.64      530.94      6.53 o 
   8   5   2       72.30       64.28      2.17 o 
   9   5   2      273.07      297.41      5.40 o 
  10   5   2        2.82        1.02      0.86 o 
  11   5   2       48.52       46.83      3.04 o 
  -6   6   2        5.73        6.98      0.93 o 
  -5   6   2      181.95      192.72      5.73 o 
  -4   6   2      205.44      203.78      4.37 o 
  -3   6   2       86.00      104.23      3.01 o 
  -2   6   2       75.77      102.73      3.12 o 
  -1   6   2      282.18      232.00      6.59 o 
   0   6   2        7.06        5.96      1.13 o 
   1   6   2     1577.47     1563.12     26.13 o 
   2   6   2      880.13      952.59     19.39 o 
   3   6   2       70.11       88.58      2.83 o 
   4   6   2      166.63      158.19      6.41 o 
   5   6   2      207.31      204.61      4.58 o 
   6   6   2       34.32       32.49      3.06 o 
   7   6   2       83.78       72.15      2.48 o 
   8   6   2        3.33        0.90      0.54 o 
   9   6   2       37.94       44.01      2.11 o 
  10   6   2       23.13       22.97      1.77 o 
  11   6   2       71.45       60.07      1.86 o 
  -5   7   2       11.88        7.89      1.54 o 
  -4   7   2       75.63       72.50      2.47 o 
  -3   7   2        0.08        0.70      0.45 o 
  -2   7   2      201.94      184.87      5.61 o 
  -1   7   2       18.43       16.93      1.60 o 
   0   7   2      180.21      167.35      4.59 o 
   1   7   2        9.29       19.49      2.13 o 
   2   7   2      135.86      163.27      4.02 o 
   3   7   2      451.24      433.31      6.77 o 
   4   7   2      965.02      987.23     18.12 o 
   5   7   2      348.61      378.84      6.68 o 
   6   7   2        1.76        3.59      0.59 o 
   7   7   2       30.20       37.36      2.46 o 
   8   7   2      191.01      232.06      4.68 o 
   9   7   2        2.85        3.46      0.68 o 
  10   7   2      194.79      208.60      3.92 o 
  11   7   2        3.99        7.56      0.83 o 
  -4   8   2      215.67      217.21      5.16 o 
  -3   8   2       74.05       67.42      2.94 o 
  -2   8   2        2.03        3.98      0.73 o 
  -1   8   2       40.98       32.61      3.56 o 
   0   8   2       29.88       42.34      2.50 o 
   1   8   2       44.45       50.24      2.71 o 
   2   8   2        9.06       12.27      1.39 o 
   3   8   2        9.36       14.53      0.94 o 
   4   8   2      540.97      477.09      7.38 o 
   5   8   2       37.33       36.98      1.53 o 
   6   8   2        0.73        2.01      0.71 o 
   7   8   2       51.27       45.23      3.86 o 
   8   8   2       24.47       36.98      2.55 o 
   9   8   2        1.75        1.71      0.74 o 
  10   8   2        0.29        1.41      0.98 o 
  11   8   2        1.92        3.35      0.99 o 
  -3   9   2       51.98       43.39      2.85 o 
  -2   9   2       14.08       17.10      1.54 o 
  -1   9   2       17.92       18.94      1.85 o 
   0   9   2        2.22        2.39      1.43 o 
   1   9   2       29.74       26.65      2.16 o 
   2   9   2        0.08        0.67      0.55 o 
   3   9   2       49.03       58.44      2.91 o 
   4   9   2       58.46       52.46      4.05 o 
   5   9   2      164.42      169.88      6.92 o 
   6   9   2      199.79      181.86      4.82 o 
   7   9   2      537.93      534.45     12.58 o 
   8   9   2      178.36      167.19      5.11 o 
   9   9   2        3.68        4.63      1.40 o 
  10   9   2       29.28       47.92      3.50 o 
  11   9   2        2.15        5.81      1.09 o 
  -2  10   2        8.63       10.44      1.41 o 
  -1  10   2      124.55      133.93      5.42 o 
   0  10   2      119.15      120.87      4.38 o 
   1  10   2       23.28       22.12      2.02 o 
   2  10   2       63.22       71.08      3.48 o 
   3  10   2        3.25        5.93      1.10 o 
   4  10   2       44.72       42.14      2.53 o 
   5  10   2      199.63      195.62      7.88 o 
   6  10   2       31.85       35.09      2.11 o 
   7  10   2       10.21        9.51      1.69 o 
   8  10   2       16.89       19.05      2.29 o 
   9  10   2       45.84       41.82      3.18 o 
  10  10   2        3.33        0.39      0.54 o 
  11  10   2        0.08        0.92      0.52 o 
   0  11   2        3.23        4.38      1.59 o 
   1  11   2        0.63        1.65      0.73 o 
   2  11   2       12.24       11.87      1.46 o 
   3  11   2       87.35       93.61      3.82 o 
   4  11   2       15.77       15.36      1.58 o 
   5  11   2        1.35        1.86      1.18 o 
   6  11   2       12.80        9.25      1.78 o 
   7  11   2       40.36       46.64      3.82 o 
   8  11   2        1.48        2.73      0.78 o 
   9  11   2        4.76        7.72      1.18 o 
  10  11   2       69.55       70.20      2.82 o 
   2  12   2      122.46      110.26      3.47 o 
   3  12   2      149.87      174.97      6.89 o 
   4  12   2       16.71       19.99      2.61 o 
   5  12   2       28.78       33.04      3.27 o 
   6  12   2       21.87       26.65      2.89 o 
   7  12   2       47.10       51.24      3.73 o 
   5  13   2       26.16       33.82      2.79 o 
   6  13   2        3.01        1.93      1.00 o 
  -6 -12   3       80.29       68.75      3.14 o 
  -5 -12   3        8.02        9.45      0.78 o 
  -4 -12   3       11.43        8.19      0.83 o 
  -8 -11   3       20.67       17.72      1.49 o 
  -7 -11   3        0.44        0.81      0.46 o 
  -6 -11   3       80.77       56.84      3.36 o 
  -5 -11   3       42.00       43.71      3.74 o 
  -4 -11   3        9.03        8.53      2.02 o 
  -3 -11   3       51.88       47.93      2.61 o 
  -2 -11   3       46.76       47.66      2.84 o 
  -1 -11   3        8.99        7.34      1.29 o 
   0 -11   3        4.41        3.68      0.57 o 
  -9 -10   3        1.08        1.00      0.56 o 
  -8 -10   3        0.17        1.07      0.73 o 
  -7 -10   3       75.56       67.04      3.00 o 
  -6 -10   3        1.86        1.52      1.24 o 
  -5 -10   3        8.90        6.70      2.13 o 
  -4 -10   3      248.90      218.77      9.85 o 
  -3 -10   3      153.61      156.03      8.31 o 
  -2 -10   3        0.14        0.32      1.30 o 
  -1 -10   3      201.44      218.87     14.51 o 
   0 -10   3       27.11       34.43      3.18 o 
   1 -10   3      154.31      155.65      5.66 o 
   2 -10   3       63.29       66.15      2.86 o 
 -10  -9   3        0.39        0.80      0.60 o 
  -9  -9   3       14.15       14.44      1.78 o 
  -8  -9   3       17.60       17.74      1.52 o 
  -7  -9   3      307.51      287.29     26.74 o 
  -6  -9   3        0.01        1.30      1.46 o 
  -5  -9   3       46.71       40.46      4.47 o 
  -4  -9   3        3.62        1.88      1.72 o 
  -3  -9   3       75.53       75.56      6.15 o 
  -2  -9   3       42.42       47.08      4.84 o 
  -1  -9   3       28.53       25.43      3.49 o 
   0  -9   3       22.41       28.38      3.58 o 
   1  -9   3       33.51       33.27      3.49 o 
   2  -9   3      207.53      234.43      4.95 o 
   3  -9   3       29.09       22.00      1.97 o 
 -11  -8   3        0.64        0.00      0.42 o 
 -10  -8   3       62.03       62.07      3.38 o 
  -9  -8   3        2.51        3.20      0.81 o 
  -8  -8   3        1.30        2.13      0.74 o 
  -7  -8   3       17.39       16.02      1.51 o 
  -6  -8   3      156.91      165.27      9.99 o 
  -5  -8   3       60.52       46.53      4.80 o 
  -4  -8   3      564.53      596.23     19.45 o 
  -3  -8   3       12.12       16.34      1.81 o 
  -2  -8   3        0.37        1.71      1.20 o 
  -1  -8   3     1083.62     1119.96     22.34 o 
   0  -8   3       57.73       56.15      4.91 o 
   1  -8   3      101.23      103.10      6.70 o 
   2  -8   3      183.31      210.89      8.88 o 
   3  -8   3        1.12        2.33      1.23 o 
   4  -8   3        0.24        1.67      0.74 o 
 -11  -7   3       13.63       17.96      2.00 o 
 -10  -7   3       56.78       74.21      3.98 o 
  -9  -7   3       33.64       37.74      2.37 o 
  -8  -7   3       60.31       64.69      3.19 o 
  -7  -7   3       53.06       49.52      2.77 o 
  -6  -7   3      342.34      332.82      6.80 o 
  -5  -7   3       59.37       60.82      2.45 o 
  -4  -7   3       41.15       35.15      1.82 o 
  -3  -7   3        8.17        6.59      1.10 o 
  -2  -7   3        7.23        5.36      1.23 o 
  -1  -7   3      526.70      589.54      7.93 o 
   0  -7   3        5.88        5.09      0.89 o 
   1  -7   3     1160.13     1290.81     15.55 o 
   2  -7   3      152.12      182.62      8.86 o 
   3  -7   3      130.87      132.86      7.11 o 
   4  -7   3        2.12        0.92      0.92 o 
   5  -7   3       60.36       57.48      3.39 o 
 -11  -6   3        0.19        0.05      1.15 o 
 -10  -6   3       41.18       43.84      1.76 o 
  -9  -6   3      109.44       98.39      3.02 o 
  -8  -6   3      110.83      139.50      5.14 o 
  -7  -6   3      418.37      455.81      8.21 o 
  -6  -6   3        6.12        4.27      0.89 o 
  -5  -6   3     1212.71     1253.63     17.67 o 
  -4  -6   3        0.18        0.51      0.37 o 
  -3  -6   3      258.78      269.34      5.17 o 
  -2  -6   3      533.17      591.18     11.86 o 
  -1  -6   3     1174.61     1289.16     17.99 o 
   0  -6   3       58.72       70.77      4.25 o 
   1  -6   3       36.26       27.34      2.23 o 
   2  -6   3      385.29      431.91      8.60 o 
   3  -6   3       49.91       66.80      5.30 o 
   4  -6   3      145.06      144.64      7.38 o 
   5  -6   3        3.26        2.37      1.16 o 
   6  -6   3       16.98       15.88      1.82 o 
 -11  -5   3       43.04       56.43      2.92 o 
 -10  -5   3        6.58        6.17      0.76 o 
  -9  -5   3      412.39      425.73      6.41 o 
  -8  -5   3      133.58      145.05      3.85 o 
  -7  -5   3      154.37      151.79      4.44 o 
  -6  -5   3      201.93      173.71      3.85 o 
  -5  -5   3      154.44      182.83      6.56 o 
  -4  -5   3      399.97      388.87      5.93 o 
  -3  -5   3      403.74      471.77      9.21 o 
  -2  -5   3       32.09       30.03      1.54 o 
  -1  -5   3      260.81      337.84      8.22 o 
   0  -5   3     1036.39     1022.21      9.66 o 
   1  -5   3        3.48        5.04      0.76 o 
   2  -5   3      799.53      808.01      9.50 o 
   3  -5   3      214.98      195.10      3.25 o 
   4  -5   3     1347.89     1441.49     22.09 o 
   5  -5   3      150.45      149.16      4.72 o 
   6  -5   3       26.74       29.06      2.97 o 
   7  -5   3       63.90       43.66      2.78 o 
 -11  -4   3       10.43       11.32      0.88 o 
 -10  -4   3        1.86        0.81      0.53 o 
  -9  -4   3       64.90       85.38      2.92 o 
  -8  -4   3      239.97      256.81      5.53 o 
  -7  -4   3        0.03        2.46      0.64 o 
  -6  -4   3      751.89      676.41     13.25 o 
  -5  -4   3      353.13      324.43      8.46 o 
  -4  -4   3      446.96      487.59      6.05 o 
  -3  -4   3       16.68       29.06      1.47 o 
  -2  -4   3     1256.37     1328.44     13.89 o 
  -1  -4   3      205.99      281.86      3.26 o 
   0  -4   3      366.59      424.48      6.79 o 
   1  -4   3      106.52      115.98      3.16 o 
   2  -4   3      260.13      246.74      8.03 o 
   3  -4   3        0.62        1.82      0.89 o 
   4  -4   3       15.96       23.01      1.34 o 
   5  -4   3        5.08       10.67      2.73 o 
   6  -4   3      113.60      132.13      4.41 o 
   7  -4   3       82.98       84.17      4.66 o 
   8  -4   3       23.43       17.99      1.64 o 
 -11  -3   3       91.73       89.31      3.06 o 
 -10  -3   3        6.27        3.64      0.57 o 
  -9  -3   3       23.84       33.11      1.82 o 
  -8  -3   3        4.01        3.00      0.81 o 
  -7  -3   3       75.27       67.02      2.48 o 
  -6  -3   3        0.78        1.11      0.87 o 
  -5  -3   3      633.12      580.60     13.00 o 
  -4  -3   3       14.48       12.74      0.82 o 
  -3  -3   3      162.75      172.32      4.14 o 
  -2  -3   3       17.19       24.53      1.68 o 
  -1  -3   3     1988.48     1809.10     18.37 o 
   0  -3   3      845.42     1052.35     10.59 o 
   1  -3   3      187.06      201.84      5.23 o 
   2  -3   3        6.76       17.62      1.20 o 
   3  -3   3       76.84       79.68      7.36 o 
   4  -3   3      351.15      343.79      5.32 o 
   5  -3   3      177.36      181.65      3.31 o 
   6  -3   3        8.05        9.71      1.09 o 
   7  -3   3      432.03      468.43      8.53 o 
   8  -3   3        1.02        1.56      0.55 o 
 -11  -2   3        0.20       -0.12      0.36 o 
 -10  -2   3        2.31        1.34      0.73 o 
  -9  -2   3       24.84       20.89      1.42 o 
  -8  -2   3        4.47        2.85      0.50 o 
  -7  -2   3      189.28      174.85      3.53 o 
  -6  -2   3       64.85       69.30      4.05 o 
  -5  -2   3      131.33      163.39      4.56 o 
  -4  -2   3        0.48        5.21      2.55 o 
  -3  -2   3      272.90      280.04     12.74 o 
  -2  -2   3      404.68      405.78      5.41 o 
  -1  -2   3      115.78      114.23      4.18 o 
   0  -2   3       61.62       55.68      2.24 o 
   1  -2   3     5671.07     5770.11     24.96 o 
   2  -2   3      185.55      226.47      5.62 o 
   3  -2   3     1020.65     1165.49     14.40 o 
   4  -2   3        0.43        2.35      0.84 o 
   5  -2   3      215.81      188.01      3.66 o 
   6  -2   3       79.08       78.48      2.47 o 
   7  -2   3       18.71       20.05      1.49 o 
   8  -2   3        0.92        0.94      0.51 o 
   9  -2   3       16.05       15.32      1.70 o 
 -10  -1   3       22.11       22.57      2.08 o 
  -9  -1   3       36.39       28.77      1.99 o 
  -8  -1   3      243.69      244.15      4.20 o 
  -7  -1   3        5.45        3.37      0.52 o 
  -6  -1   3      445.38      514.78     11.86 o 
  -5  -1   3       96.03       91.13      8.87 o 
  -4  -1   3     2290.08     2807.46     24.40 o 
  -3  -1   3      158.79      169.70      5.45 o 
  -2  -1   3     1511.38     1699.23     15.78 o 
  -1  -1   3        3.87        3.59      0.84 o 
   0  -1   3     2051.99     1924.91     14.33 o 
   1  -1   3     2144.33     2326.97     14.47 o 
   2  -1   3     2446.93     2411.28     11.69 o 
   3  -1   3     1762.08     1781.92     10.61 o 
   4  -1   3     1719.95     1720.27     15.21 o 
   5  -1   3      434.91      479.22      7.29 o 
   6  -1   3        8.67       12.24      0.85 o 
   7  -1   3      120.84      116.00      3.47 o 
   8  -1   3       13.20       12.62      1.17 o 
   9  -1   3       87.16       86.21      2.49 o 
 -10   0   3        8.35        4.72      0.95 o 
  -9   0   3        0.41        1.67      0.83 o 
  -8   0   3       29.19       32.24      1.77 o 
  -7   0   3       68.75       61.71      1.92 o 
  -6   0   3        2.13        1.66      0.44 o 
  -5   0   3        7.16        5.02      1.14 o 
  -4   0   3      557.16      610.51     13.91 o 
  -3   0   3     2620.52     2952.55     38.14 o 
  -2   0   3     1250.89     1134.98     20.89 o 
  -1   0   3     1389.01     1275.35     57.68 o 
   0   0   3     1164.37     1110.66      9.54 o 
   1   0   3      168.35      142.47      1.44 o 
   2   0   3     4209.21     4335.17     12.40 o 
   3   0   3      831.18      792.63      7.47 o 
   4   0   3      397.72      352.92      5.13 o 
   5   0   3       31.24       30.86      2.06 o 
   6   0   3        6.72        4.66      0.61 o 
   7   0   3        6.85        6.17      0.59 o 
   8   0   3        0.26        0.66      0.45 o 
   9   0   3       24.51       23.90      1.45 o 
  10   0   3        1.82        3.64      0.58 o 
 -10   1   3       37.26       41.07      2.05 o 
  -9   1   3        6.35       11.70      1.65 o 
  -8   1   3       12.16       10.53      1.32 o 
  -7   1   3      144.11      150.90      3.88 o 
  -6   1   3       70.67       58.14      1.56 o 
  -5   1   3      266.26      265.15      5.67 o 
  -4   1   3       92.71       82.61      2.86 o 
  -3   1   3      776.23      829.81      7.97 o 
  -2   1   3     1505.34     1267.71      8.40 o 
  -1   1   3       99.15       70.01      2.33 o 
   0   1   3        2.15        1.38      0.37 o 
   1   1   3     3230.21     2767.71     11.71 o 
   2   1   3     2483.78     2625.13     33.77 o 
   3   1   3      403.57      359.72      4.07 o 
   4   1   3       44.55       49.17      1.70 o 
   5   1   3      219.26      255.07      4.69 o 
   6   1   3       63.28       59.38      2.59 o 
   7   1   3      218.89      222.82      2.87 o 
   8   1   3       10.65       11.29      0.99 o 
   9   1   3        1.43        1.09      0.50 o 
  10   1   3       39.50       46.44      3.44 o 
  -9   2   3       14.07       18.17      1.77 o 
  -8   2   3       12.60       17.13      1.59 o 
  -7   2   3       27.82       22.53      1.99 o 
  -6   2   3      383.10      364.80      5.95 o 
  -5   2   3      189.99      191.87      3.55 o 
  -4   2   3      579.44      585.89      7.90 o 
  -3   2   3      478.20      422.07      9.01 o 
  -2   2   3       16.13       10.68      1.10 o 
  -1   2   3       12.74       10.18      0.98 o 
   0   2   3      530.90      490.47      6.03 o 
   1   2   3      586.80      494.48      5.37 o 
   2   2   3     3916.43     3883.10    193.28 o 
   3   2   3     1247.55     1157.42      7.16 o 
   4   2   3       43.41       65.41      1.96 o 
   5   2   3       26.85       39.55      1.73 o 
   6   2   3       64.40       65.21      3.53 o 
   7   2   3      112.17      111.18      2.34 o 
   8   2   3      220.42      221.61      4.12 o 
   9   2   3       61.33       57.50      3.14 o 
  10   2   3        6.68        9.37      1.78 o 
  11   2   3        0.10        0.41      0.54 o 
  -9   3   3       32.42       25.15      1.55 o 
  -8   3   3       82.02       88.11      3.12 o 
  -7   3   3        0.50        2.28      0.75 o 
  -6   3   3      140.77      143.06      3.77 o 
  -5   3   3      190.28      195.25      4.35 o 
  -4   3   3      127.64      118.34      4.67 o 
  -3   3   3      248.43      164.60      5.04 o 
  -2   3   3      405.77      419.44      7.51 o 
  -1   3   3       19.59       19.91      1.03 o 
   0   3   3      206.38      153.37      3.89 o 
   1   3   3        8.57       18.37      1.38 o 
   2   3   3       94.03       74.54      2.76 o 
   3   3   3       39.59       20.24      1.11 o 
   4   3   3      118.59      113.65     10.36 o 
   5   3   3        3.68       12.65      1.74 o 
   6   3   3        0.91        1.72      0.45 o 
   7   3   3        2.20        4.04      0.55 o 
   8   3   3       14.65       10.09      1.13 o 
   9   3   3        3.61        2.44      0.79 o 
  10   3   3       47.48       58.99      4.21 o 
  11   3   3       19.98       23.17      2.19 o 
  -8   4   3        0.37        1.27      0.64 o 
  -7   4   3        1.85        2.05      0.68 o 
  -6   4   3      232.29      261.70      6.44 o 
  -5   4   3       24.66       22.03      1.54 o 
  -4   4   3       12.71        9.21      0.79 o 
  -3   4   3       64.08       44.92      2.89 o 
  -2   4   3      242.24      221.61      6.12 o 
  -1   4   3     1169.54     1302.71     14.79 o 
   0   4   3     1413.02     1438.77     13.44 o 
   1   4   3      220.70      204.41      5.05 o 
   2   4   3      333.60      282.55      4.27 o 
   3   4   3      122.24       86.63      1.49 o 
   4   4   3      350.41      342.53      7.62 o 
   5   4   3      355.67      361.21      8.43 o 
   6   4   3       39.33       38.39      3.04 o 
   7   4   3      384.48      409.79      5.97 o 
   8   4   3       15.03       11.90      1.03 o 
   9   4   3        9.88       10.71      1.01 o 
  10   4   3      167.18      188.97      7.49 o 
  11   4   3        0.23        1.30      0.81 o 
  -7   5   3      174.28      181.08      4.00 o 
  -6   5   3       16.36       18.91      1.70 o 
  -5   5   3        3.74        5.99      1.13 o 
  -4   5   3      223.33      229.41      5.90 o 
  -3   5   3       15.47       17.32      1.26 o 
  -2   5   3       11.93       26.15      2.36 o 
  -1   5   3       10.17        9.66      2.00 o 
   0   5   3      170.89      131.17      4.57 o 
   1   5   3     2051.31     2174.62     21.04 o 
   2   5   3       64.40      112.88      4.23 o 
   3   5   3      358.12      342.41      5.30 o 
   4   5   3       10.75       10.29      0.98 o 
   5   5   3      419.63      438.81      9.86 o 
   6   5   3       94.37      103.83      5.17 o 
   7   5   3       75.47       93.31      2.96 o 
   8   5   3      184.71      163.98      3.82 o 
   9   5   3       22.14       34.28      1.80 o 
  10   5   3        9.28        7.72      0.85 o 
  11   5   3       21.00       25.22      2.34 o 
  -6   6   3       15.92       15.28      1.27 o 
  -5   6   3       36.90       33.60      2.17 o 
  -4   6   3        0.10        1.05      0.90 o 
  -3   6   3       72.58       77.52      5.23 o 
  -2   6   3       57.28       48.78      2.60 o 
  -1   6   3       50.36       45.02      2.36 o 
   0   6   3       17.47       21.81      2.09 o 
   1   6   3      313.20      272.11      9.78 o 
   2   6   3      551.78      552.70      7.10 o 
   3   6   3      326.42      323.99      5.60 o 
   4   6   3      157.47      195.74      4.50 o 
   5   6   3      867.41      852.98     14.48 o 
   6   6   3       25.54       28.41      2.77 o 
   7   6   3       23.04       18.59      2.08 o 
   8   6   3       94.99       96.84      5.70 o 
   9   6   3      251.27      289.96      5.15 o 
  10   6   3        1.21        0.59      0.42 o 
  11   6   3        0.83        1.18      0.44 o 
  -5   7   3      123.94      126.73      5.48 o 
  -4   7   3       34.03       34.07      2.13 o 
  -3   7   3      231.30      221.05      8.61 o 
  -2   7   3      190.52      183.75      7.73 o 
  -1   7   3       58.64       49.92      2.19 o 
   0   7   3        0.31        0.45      0.65 o 
   1   7   3      161.78      156.30      4.36 o 
   2   7   3      343.97      350.68      6.08 o 
   3   7   3       62.11       65.25      2.72 o 
   4   7   3     1170.60     1213.08     11.93 o 
   5   7   3       21.42       15.43      1.43 o 
   6   7   3        2.87        2.10      0.89 o 
   7   7   3       13.03       12.78      1.49 o 
   8   7   3      113.75      128.40      6.63 o 
   9   7   3        3.92        3.27      0.95 o 
  10   7   3      139.87      130.60      6.14 o 
  11   7   3        5.80       10.19      0.99 o 
  -4   8   3      225.99      190.72      4.12 o 
  -3   8   3      109.07       92.49      3.44 o 
  -2   8   3        0.67        1.11      0.88 o 
  -1   8   3       55.71       59.58      3.45 o 
   0   8   3       59.38       74.67      5.01 o 
   1   8   3       30.17       21.65      1.81 o 
   2   8   3     1237.39     1239.83     22.89 o 
   3   8   3     1235.38     1207.63     12.88 o 
   4   8   3        8.76       15.93      1.31 o 
   5   8   3       48.24       52.93      1.85 o 
   6   8   3        7.24        8.61      2.05 o 
   7   8   3       67.68       75.86      4.88 o 
   8   8   3      531.84      517.28     13.11 o 
   9   8   3       41.27       48.02      2.85 o 
  10   8   3       27.49       28.59      2.86 o 
  11   8   3       24.80       28.31      2.37 o 
  -3   9   3        0.35        1.13      0.84 o 
  -2   9   3       16.02       11.69      1.18 o 
  -1   9   3        6.43        3.84      0.72 o 
   0   9   3      295.96      255.05      6.49 o 
   1   9   3      276.11      273.99      9.94 o 
   2   9   3      474.31      447.45     12.49 o 
   3   9   3      577.75      601.42      9.19 o 
   4   9   3      599.87      563.47     13.25 o 
   5   9   3       60.87       49.03      3.80 o 
   6   9   3        5.87        9.58      1.20 o 
   7   9   3      168.16      170.80      7.11 o 
   8   9   3        3.90        3.51      0.95 o 
   9   9   3      106.82       98.06      3.82 o 
  10   9   3        2.17        3.26      1.12 o 
  11   9   3       58.96       63.22      3.23 o 
  -2  10   3       34.88       31.69      2.37 o 
  -1  10   3       19.89       22.58      2.44 o 
   0  10   3      108.00       96.71      3.19 o 
   1  10   3       24.78       26.81      2.18 o 
   2  10   3      658.50      631.31     10.11 o 
   3  10   3       13.71       18.11      2.13 o 
   4  10   3      760.08      735.46     15.79 o 
   5  10   3       97.95       96.12      5.54 o 
   6  10   3       15.30       14.77      2.14 o 
   7  10   3       54.01       43.52      2.36 o 
   8  10   3      143.53      158.12      6.39 o 
   9  10   3       10.20        7.25      1.43 o 
  10  10   3        0.11        1.06      0.66 o 
  11  10   3       18.94       22.73      1.66 o 
  -1  11   3       55.89       66.49      3.15 o 
   0  11   3       39.71       50.63      3.30 o 
   1  11   3        3.15        3.03      0.63 o 
   2  11   3       28.17       25.86      2.04 o 
   3  11   3        1.63        4.22      0.92 o 
   4  11   3       34.23       26.15      3.68 o 
   5  11   3       59.89       61.97      4.50 o 
   6  11   3       47.37       44.37      3.60 o 
   7  11   3       48.36       53.02      3.08 o 
   8  11   3       55.87       63.38      3.37 o 
   9  11   3        9.28        6.91      1.13 o 
  10  11   3       17.81       18.66      1.52 o 
   2  12   3       34.24       38.16      7.83 o 
   3  12   3      206.04      242.51      8.05 o 
   4  12   3       26.45       26.43      2.98 o 
   5  12   3       87.50       84.60      5.03 o 
   6  12   3       27.89       27.57      2.85 o 
   7  12   3      175.36      198.92      7.32 o 
   5  13   3        0.87        1.41      0.96 o 
   6  13   3       38.58       44.83      3.26 o 
  -5 -12   4        2.57        3.03      0.66 o 
  -8 -11   4        1.19        1.34      0.48 o 
  -7 -11   4       21.67       20.03      1.19 o 
  -6 -11   4        3.54        2.23      0.58 o 
  -5 -11   4        9.34        8.02      1.57 o 
  -4 -11   4       98.80       75.83      6.06 o 
  -3 -11   4        7.69        6.73      0.92 o 
  -2 -11   4       79.62       78.25      2.45 o 
  -1 -11   4       33.59       39.10      1.65 o 
  -9 -10   4        0.95        0.41      0.47 o 
  -8 -10   4        7.47       10.70      1.43 o 
  -7 -10   4        4.31        3.18      0.83 o 
  -6 -10   4      148.39      131.53      6.40 o 
  -5 -10   4       51.51       41.72      4.13 o 
  -4 -10   4      233.75      205.71      9.03 o 
  -3 -10   4       25.75       25.36      3.32 o 
  -2 -10   4       40.76       34.35      2.47 o 
  -1 -10   4       56.71       52.86      2.55 o 
   0 -10   4        0.52        0.01      0.78 o 
   1 -10   4       16.14       16.38      1.11 o 
 -10  -9   4       43.82       39.33      1.55 o 
  -9  -9   4       22.72       26.57      2.19 o 
  -8  -9   4       43.09       54.91      3.55 o 
  -7  -9   4        4.01        2.69      0.74 o 
  -6  -9   4       18.33       13.39      2.55 o 
  -5  -9   4      229.29      208.63      9.76 o 
  -4  -9   4       18.39       11.08      2.68 o 
  -3  -9   4      522.17      475.55     15.21 o 
  -2  -9   4        0.36       -0.73      1.55 o 
  -1  -9   4       42.24       41.73      2.92 o 
   0  -9   4        2.36        3.17      1.44 o 
   1  -9   4       54.62       60.80      4.23 o 
   2  -9   4       29.77       32.11      1.69 o 
   3  -9   4      112.35      120.35      3.94 o 
 -10  -8   4        0.08        1.15      0.68 o 
  -9  -8   4      140.61      141.13      5.57 o 
  -8  -8   4       36.30       32.07      3.01 o 
  -7  -8   4        7.75        9.69      2.00 o 
  -6  -8   4        8.29        4.26      1.87 o 
  -5  -8   4        2.05        1.72      1.47 o 
  -4  -8   4        0.82        1.84      2.01 o 
  -3  -8   4        3.83        2.42      1.65 o 
  -2  -8   4       22.72       13.42      2.87 o 
  -1  -8   4       28.36       25.60      3.63 o 
   0  -8   4       81.02       89.72      5.99 o 
   1  -8   4       15.00       17.28      2.68 o 
   2  -8   4       40.59       50.57      4.18 o 
   3  -8   4      142.59      175.83      6.59 o 
   4  -8   4       30.31       30.14      2.24 o 
 -11  -7   4        3.16        4.53      0.74 o 
 -10  -7   4       40.35       50.16      2.23 o 
  -9  -7   4       10.95        5.22      1.22 o 
  -8  -7   4        2.71        0.81      1.29 o 
  -7  -7   4        0.11        2.63      1.63 o 
  -6  -7   4      169.08      174.85     13.00 o 
  -5  -7   4       82.21       84.57      3.78 o 
  -4  -7   4       75.99       69.89      4.23 o 
  -3  -7   4       15.09       19.70      1.94 o 
  -2  -7   4        5.92        2.35      0.91 o 
  -1  -7   4        0.23        2.08      1.89 o 
   0  -7   4       53.18       55.69      5.03 o 
   1  -7   4        2.35        5.77      2.07 o 
   2  -7   4       30.41       34.13      3.82 o 
   3  -7   4       68.72       71.79      6.61 o 
   4  -7   4        1.30        3.22      1.30 o 
   5  -7   4        5.47        6.08      1.12 o 
 -11  -6   4        4.09        5.51      0.86 o 
 -10  -6   4      155.46      155.79      3.15 o 
  -9  -6   4        1.80        2.10      0.66 o 
  -8  -6   4       29.44       32.95      2.32 o 
  -7  -6   4      415.09      388.20      7.68 o 
  -6  -6   4      618.89      664.84      8.20 o 
  -5  -6   4      285.99      264.46      4.97 o 
  -4  -6   4       93.05       97.03      2.94 o 
  -3  -6   4      551.27      620.32     12.55 o 
  -2  -6   4       42.60       54.54      3.83 o 
  -1  -6   4       32.88       37.35      3.24 o 
   0  -6   4        0.87        0.84      0.63 o 
   1  -6   4       97.96      111.96      4.22 o 
   2  -6   4       74.79       85.20      5.89 o 
   3  -6   4       13.23       11.03      2.30 o 
   4  -6   4        3.20        1.74      1.29 o 
   5  -6   4       11.49        7.01      1.62 o 
   6  -6   4       48.23       50.20      2.96 o 
 -11  -5   4       76.04       70.61      2.83 o 
 -10  -5   4      214.05      217.26      3.83 o 
  -9  -5   4       46.80       54.53      2.73 o 
  -8  -5   4       80.99       90.36      3.79 o 
  -7  -5   4        5.15        6.16      1.59 o 
  -6  -5   4      590.49      584.80      7.28 o 
  -5  -5   4      394.91      337.44      9.13 o 
  -4  -5   4      175.39      201.37      4.49 o 
  -3  -5   4        0.65        5.04      0.75 o 
  -2  -5   4       70.99       90.69      4.45 o 
  -1  -5   4       49.64       65.68      3.89 o 
   0  -5   4        5.38       18.63      1.41 o 
   1  -5   4        3.59        7.57      0.99 o 
   2  -5   4      173.59      172.23      4.01 o 
   3  -5   4      470.48      490.65      9.52 o 
   4  -5   4        2.15        3.10      1.60 o 
   5  -5   4       71.10       81.60      5.28 o 
   6  -5   4       15.63       15.22      2.07 o 
   7  -5   4       26.76       21.73      1.90 o 
 -11  -4   4       72.46       55.71      2.22 o 
 -10  -4   4       30.05       41.19      2.09 o 
  -9  -4   4        2.42        3.09      0.97 o 
  -8  -4   4       25.32       19.10      1.77 o 
  -7  -4   4       58.31       68.96      3.22 o 
  -6  -4   4       82.46       78.37      3.17 o 
  -5  -4   4       95.96       95.04      4.81 o 
  -4  -4   4      298.70      304.24      5.10 o 
  -3  -4   4      247.04      291.67      7.66 o 
  -2  -4   4       51.70       42.37      2.75 o 
  -1  -4   4     1293.85     1456.70     14.12 o 
   0  -4   4       36.84       37.69     10.20 o 
   1  -4   4       43.96       38.25      1.95 o 
   2  -4   4      304.90      315.62      7.35 o 
   3  -4   4      106.29      108.43      3.10 o 
   4  -4   4        3.33        0.68      0.64 o 
   5  -4   4      260.81      258.40      6.27 o 
   6  -4   4       51.41       45.85      3.98 o 
   7  -4   4        0.18        0.78      0.86 o 
   8  -4   4       28.69       23.39      1.75 o 
 -10  -3   4        8.88       15.35      1.02 o 
  -9  -3   4        3.48        4.65      0.74 o 
  -8  -3   4      115.54      104.62      3.36 o 
  -7  -3   4      205.06      216.38      7.67 o 
  -6  -3   4      320.88      302.29      5.27 o 
  -5  -3   4      270.76      295.95     10.27 o 
  -4  -3   4        3.82        4.09      0.53 o 
  -3  -3   4      230.70      205.89      7.27 o 
  -2  -3   4      515.40      585.16     12.04 o 
  -1  -3   4     1184.51     1229.45     12.08 o 
   0  -3   4        0.15        5.05      0.88 o 
   1  -3   4     1908.74     2254.91     18.97 o 
   2  -3   4       95.93       92.85      4.27 o 
   3  -3   4        5.71        4.25      0.71 o 
   4  -3   4       65.03       62.77      2.80 o 
   5  -3   4       98.12       93.94      3.07 o 
   6  -3   4        2.39        4.45      0.77 o 
   7  -3   4        0.94        1.39      0.89 o 
   8  -3   4        5.76        4.99      1.20 o 
 -10  -2   4       75.95       61.79      3.41 o 
  -9  -2   4        2.77        1.45      0.52 o 
  -8  -2   4       44.73       34.74      1.94 o 
  -7  -2   4      406.60      409.18      6.84 o 
  -6  -2   4       44.13       49.92      3.01 o 
  -5  -2   4       93.59      127.86      6.34 o 
  -4  -2   4       35.09       63.13      4.23 o 
  -3  -2   4      857.35      866.01     14.44 o 
  -2  -2   4       35.48       21.94      2.26 o 
  -1  -2   4       66.39       56.81      3.26 o 
   0  -2   4      469.92      585.95      6.21 o 
   1  -2   4      209.79      244.61      5.75 o 
   2  -2   4      283.56      248.37      6.40 o 
   3  -2   4      444.78      501.10     10.07 o 
   4  -2   4        1.20        1.73      0.86 o 
   5  -2   4      220.58      207.02      3.31 o 
   6  -2   4       41.30       43.83      2.13 o 
   7  -2   4        2.60        1.98      0.61 o 
   8  -2   4       51.92       48.85      1.96 o 
   9  -2   4       12.32       10.09      1.39 o 
 -10  -1   4       58.80       61.86      3.21 o 
  -9  -1   4        1.37        2.70      0.55 o 
  -8  -1   4       77.73       86.39      2.97 o 
  -7  -1   4        1.80        2.76      0.68 o 
  -6  -1   4       51.35       48.67      1.82 o 
  -5  -1   4      271.19      334.79      6.30 o 
  -4  -1   4       23.51       19.86      1.42 o 
  -3  -1   4      840.29      968.83     13.98 o 
  -2  -1   4     1018.89     1229.22     14.66 o 
  -1  -1   4       41.77       20.83      1.86 o 
   0  -1   4      123.80      133.33      4.26 o 
   1  -1   4      183.24      203.70      3.94 o 
   2  -1   4     2702.09     2595.06     18.93 o 
   3  -1   4     1794.26     1837.85     45.75 o 
   4  -1   4       96.15       92.90      2.91 o 
   5  -1   4        1.50        2.00      0.93 o 
   6  -1   4        4.65        4.64      0.52 o 
   7  -1   4        1.78        0.45      0.37 o 
   8  -1   4       82.44       73.11      2.57 o 
   9  -1   4        0.09        1.86      0.67 o 
 -10   0   4       62.53       50.07      2.54 o 
  -9   0   4       56.32       62.45      3.81 o 
  -8   0   4       65.89       75.49      3.22 o 
  -7   0   4      148.23      136.53      3.78 o 
  -6   0   4       99.91       95.79      2.27 o 
  -5   0   4       24.83       20.11      1.59 o 
  -4   0   4      277.66      248.90     21.82 o 
  -3   0   4        1.79        2.46      0.55 o 
  -2   0   4     1115.54     1176.09     72.27 o 
  -1   0   4       90.07       65.47      2.85 o 
   0   0   4      389.70      411.38      6.67 o 
   1   0   4       32.94       46.93      2.20 o 
   2   0   4      745.08      670.58      9.50 o 
   3   0   4      346.74      380.87      3.92 o 
   4   0   4     2605.44     2659.47     42.63 o 
   5   0   4       55.60       76.37      2.75 o 
   6   0   4       12.59       16.16      0.91 o 
   7   0   4        9.63       14.07      1.45 o 
   8   0   4       21.97       21.24      1.25 o 
   9   0   4       71.13       69.46      2.28 o 
  10   0   4       49.23       39.85      2.58 o 
  -9   1   4       42.19       43.09      2.89 o 
  -8   1   4       38.23       26.23      1.91 o 
  -7   1   4        8.36       10.25      1.08 o 
  -6   1   4       12.07       12.04      1.01 o 
  -5   1   4      392.21      373.09     11.33 o 
  -4   1   4       19.36       18.08      1.42 o 
  -3   1   4      279.77      258.86     26.73 o 
  -2   1   4      604.30      575.81     37.78 o 
  -1   1   4      259.03      283.59      5.40 o 
   0   1   4     1105.59     1007.79      9.45 o 
   1   1   4      783.40      691.02      7.43 o 
   2   1   4      135.36      111.94      2.16 o 
   3   1   4      318.94      400.92      7.29 o 
   4   1   4      376.32      316.90      5.22 o 
   5   1   4      165.39      133.92      3.45 o 
   6   1   4       47.91       58.04      2.17 o 
   7   1   4      236.59      231.57      4.64 o 
   8   1   4       14.05       15.35      1.38 o 
   9   1   4       66.56       67.59      2.59 o 
  10   1   4        1.44        2.10      0.91 o 
  -9   2   4       36.77       35.14      2.21 o 
  -8   2   4       86.33       84.60      3.21 o 
  -7   2   4       53.80       41.93      2.04 o 
  -6   2   4       14.53       24.29      3.13 o 
  -5   2   4      475.21      502.59      5.33 o 
  -4   2   4     1508.35     1358.41     16.30 o 
  -3   2   4       26.86       25.14      2.04 o 
  -2   2   4      459.11      329.34      6.54 o 
  -1   2   4     1470.56     1289.44     11.80 o 
   0   2   4     1107.06     1000.18      9.46 o 
   1   2   4      140.27      140.90      3.24 o 
   2   2   4      856.21      927.47     26.53 o 
   3   2   4      136.66      110.70      4.11 o 
   4   2   4      640.14      583.15      6.30 o 
   5   2   4        0.00        4.35      1.72 o 
   6   2   4       24.70       31.68      1.81 o 
   7   2   4      314.23      339.65      4.14 o 
   8   2   4      318.29      318.83      7.31 o 
   9   2   4      188.41      178.15      4.37 o 
  10   2   4       10.11       10.63      1.82 o 
  11   2   4        0.85        1.00      0.56 o 
  -8   3   4       19.11       22.89      1.51 o 
  -7   3   4       41.20       40.70      2.47 o 
  -6   3   4      252.72      271.88      5.32 o 
  -5   3   4      446.91      418.43      7.32 o 
  -4   3   4        0.59        2.38      0.53 o 
  -3   3   4      329.84      295.49      7.24 o 
  -2   3   4       79.04       89.17      3.69 o 
  -1   3   4       61.16       72.06      3.09 o 
   0   3   4     4687.96     4516.81     22.60 o 
   1   3   4     1840.77     1692.50     12.80 o 
   2   3   4       50.73       36.01      1.70 o 
   3   3   4        0.65        4.21      0.37 o 
   4   3   4      214.30      169.16      3.53 o 
   5   3   4      151.45      169.56      3.66 o 
   6   3   4        3.29        8.23      0.93 o 
   7   3   4        7.88        8.37      1.05 o 
   8   3   4       39.95       41.95      2.03 o 
   9   3   4       20.94       28.10      2.23 o 
  10   3   4        0.67        1.66      0.94 o 
  11   3   4        2.65        4.15      1.01 o 
  -8   4   4      119.91      108.77      3.26 o 
  -7   4   4      360.22      350.28     11.66 o 
  -6   4   4       34.72       30.89      2.25 o 
  -5   4   4     1484.93     1473.16     12.50 o 
  -4   4   4      239.65      254.70      4.21 o 
  -3   4   4       30.18       26.18      1.52 o 
  -2   4   4      110.50      127.99      4.85 o 
  -1   4   4      266.02      254.34      6.47 o 
   0   4   4      194.23      223.39      5.67 o 
   1   4   4     2329.07     2303.53     29.44 o 
   2   4   4      236.33      236.28      5.09 o 
   3   4   4      533.21      507.49      4.03 o 
   4   4   4      269.23      326.95      7.84 o 
   5   4   4      626.41      685.69     11.97 o 
   6   4   4      848.87      914.40     14.70 o 
   7   4   4        9.33        7.92      0.92 o 
   8   4   4       26.54       30.61      2.22 o 
   9   4   4        8.42        7.50      1.48 o 
  10   4   4       40.21       51.10      3.93 o 
  11   4   4       98.95      116.67      4.80 o 
  -7   5   4        0.65        0.61      0.42 o 
  -6   5   4      371.46      352.64      6.64 o 
  -5   5   4       13.73       18.64      1.77 o 
  -4   5   4     1020.92     1010.49     12.95 o 
  -3   5   4        9.64        7.16      1.00 o 
  -2   5   4      348.26      332.20      9.75 o 
  -1   5   4      519.28      526.90     10.37 o 
   0   5   4      718.22      711.36     11.59 o 
   1   5   4        0.96        2.61      0.56 o 
   2   5   4      205.72      190.97      4.89 o 
   3   5   4      499.90      515.30      9.74 o 
   4   5   4      270.86      277.74      7.71 o 
   5   5   4       60.59       59.45      3.80 o 
   6   5   4       17.70       10.38      1.76 o 
   7   5   4       79.12       89.08      2.94 o 
   8   5   4       40.79       38.42      2.52 o 
   9   5   4       10.78       10.13      1.32 o 
  10   5   4       12.60       13.94      2.15 o 
  11   5   4        0.06       -0.11      0.68 o 
  -6   6   4       33.18       29.73      2.63 o 
  -5   6   4       26.65       14.06      2.26 o 
  -4   6   4        4.35        2.15      1.29 o 
  -3   6   4       39.87       45.03      4.10 o 
  -2   6   4      101.24      106.39      5.49 o 
  -1   6   4      303.60      331.44      6.58 o 
   0   6   4       22.31       24.60      1.89 o 
   1   6   4      153.23      143.58      5.79 o 
   2   6   4       19.18       18.61      1.39 o 
   3   6   4       98.52      101.46      3.28 o 
   4   6   4       86.31       93.48      4.73 o 
   5   6   4       59.42       71.56      4.37 o 
   6   6   4        1.62        1.56      1.13 o 
   7   6   4        9.12        9.83      1.35 o 
   8   6   4       53.92       70.92      4.90 o 
   9   6   4      103.57      102.81      4.27 o 
  10   6   4        1.15        1.00      1.22 o 
  11   6   4      134.76      135.90      5.07 o 
  -5   7   4      127.51      134.13      5.50 o 
  -4   7   4       35.93       44.08      2.37 o 
  -3   7   4      566.18      451.57     12.45 o 
  -2   7   4      113.52      119.48      6.42 o 
  -1   7   4      428.48      399.17      6.45 o 
   0   7   4      105.72       93.44      2.48 o 
   1   7   4       49.82       66.35      2.36 o 
   2   7   4      256.66      284.46      4.75 o 
   3   7   4      747.66      720.54      9.29 o 
   4   7   4       43.62       54.77      2.65 o 
   5   7   4      257.23      235.87      4.41 o 
   6   7   4       17.01       12.55      1.45 o 
   7   7   4       95.79      102.13      6.11 o 
   8   7   4       26.34       36.32      3.63 o 
   9   7   4       22.03       19.43      1.86 o 
  10   7   4        2.86        6.39      1.52 o 
  11   7   4       18.13       21.98      1.39 o 
  -4   8   4       86.26       87.56      2.73 o 
  -3   8   4        8.58        6.57      0.98 o 
  -2   8   4      286.72      303.79      9.61 o 
  -1   8   4      207.75      158.73      4.95 o 
   0   8   4       45.64       39.40      2.47 o 
   1   8   4        9.54        9.07      0.97 o 
   2   8   4       85.66       90.78      2.91 o 
   3   8   4      319.91      293.33      5.61 o 
   4   8   4        1.44        2.12      0.58 o 
   5   8   4        0.01        3.85      0.73 o 
   6   8   4      244.60      235.78      5.56 o 
   7   8   4       62.76       45.86      3.83 o 
   8   8   4      114.91      106.55      6.00 o 
   9   8   4       19.26       29.13      2.22 o 
  10   8   4        0.44        2.85      0.83 o 
  11   8   4        2.88        3.22      0.60 o 
  -3   9   4       53.83       58.02      2.15 o 
  -2   9   4      298.06      295.79      5.77 o 
  -1   9   4        5.43        5.19      0.89 o 
   0   9   4       56.32       50.43      4.22 o 
   1   9   4       27.98       21.61      2.86 o 
   2   9   4      511.60      503.98     13.19 o 
   3   9   4        0.27        0.81      0.78 o 
   4   9   4      220.22      218.94      8.41 o 
   5   9   4      100.69       99.74      5.51 o 
   6   9   4      864.14      853.80     10.65 o 
   7   9   4       44.52       43.36      3.65 o 
   8   9   4        8.85        7.38      1.69 o 
   9   9   4        3.34        7.87      1.55 o 
  10   9   4        7.75        8.28      1.51 o 
  11   9   4        0.39        0.54      0.54 o 
  -2  10   4        1.00        1.19      0.61 o 
  -1  10   4      274.72      295.86      8.30 o 
   0  10   4        0.20        1.97      0.77 o 
   1  10   4      140.51      132.54      4.63 o 
   2  10   4       24.30       17.26      1.75 o 
   3  10   4      144.78      141.96      4.69 o 
   4  10   4      331.75      339.53     10.81 o 
   5  10   4       64.57       57.90      4.38 o 
   6  10   4        1.85        2.41      1.18 o 
   7  10   4      110.08       94.32      3.35 o 
   8  10   4       47.97       57.21      2.72 o 
   9  10   4       23.76       30.70      2.75 o 
  10  10   4        5.50        4.94      1.09 o 
  -1  11   4        5.66        4.34      0.89 o 
   0  11   4       35.10       39.04      2.86 o 
   1  11   4       94.19       97.44      3.67 o 
   2  11   4       36.50       48.30      2.73 o 
   3  11   4      182.31      205.40      5.54 o 
   4  11   4       33.21       36.08      3.61 o 
   5  11   4        8.04        6.09      1.57 o 
   6  11   4        3.49        2.19      0.94 o 
   7  11   4        2.11        1.87      0.51 o 
   8  11   4        0.19        1.40      0.69 o 
   9  11   4       23.10       25.63      2.07 o 
  10  11   4       37.97       34.96      2.01 o 
   2  12   4        5.99        6.35      0.90 o 
   3  12   4       13.34       11.39      2.06 o 
   4  12   4      119.13      116.63      6.10 o 
   5  12   4      125.11      127.69      6.17 o 
   6  12   4       11.08       11.24      1.87 o 
   7  12   4       21.99       18.75      2.39 o 
  -7 -11   5        9.09        8.48      0.97 o 
  -6 -11   5        0.01        0.10      0.35 o 
  -5 -11   5        4.01        4.47      1.02 o 
  -4 -11   5        0.44        1.81      0.51 o 
  -3 -11   5       12.41       11.69      0.97 o 
  -2 -11   5       23.99       20.64      1.65 o 
  -8 -10   5        0.33        0.37      0.48 o 
  -7 -10   5       18.77       18.07      1.26 o 
  -6 -10   5       29.86       22.06      2.36 o 
  -5 -10   5        0.75        0.26      0.92 o 
  -4 -10   5        3.28        6.40      1.65 o 
  -3 -10   5      341.69      318.99     14.33 o 
  -2 -10   5        0.79        1.81      0.65 o 
  -1 -10   5      109.76      117.08      4.70 o 
   0 -10   5       12.17       13.86      1.09 o 
  -9  -9   5        1.69        3.40      0.80 o 
  -8  -9   5        7.14        7.82      1.34 o 
  -7  -9   5       12.10       15.04      1.36 o 
  -6  -9   5       32.31       28.73      3.13 o 
  -5  -9   5      120.87      126.34      7.07 o 
  -4  -9   5       56.30       44.42      4.56 o 
  -3  -9   5       11.28        8.77      2.33 o 
  -2  -9   5       51.90       48.64      2.97 o 
  -1  -9   5      211.43      214.55      5.81 o 
   0  -9   5       35.57       32.12      3.01 o 
   1  -9   5        6.82        9.31      1.13 o 
   2  -9   5      287.04      311.41     13.60 o 
 -10  -8   5        0.08        0.58      0.50 o 
  -9  -8   5      111.16      107.35      4.41 o 
  -8  -8   5       25.25       29.16      2.69 o 
  -7  -8   5      175.97      161.69      4.59 o 
  -6  -8   5       68.09       50.46      4.35 o 
  -5  -8   5      404.96      402.32     13.17 o 
  -4  -8   5        8.76        9.25      2.43 o 
  -3  -8   5       37.62       35.45      4.35 o 
  -2  -8   5        7.14        6.70      2.19 o 
  -1  -8   5       22.84       25.26      2.32 o 
   0  -8   5        2.91        3.80      1.02 o 
   1  -8   5        3.95        0.99      1.12 o 
   2  -8   5       57.85       68.48      2.94 o 
   3  -8   5       92.93       96.27      4.40 o 
   4  -8   5      342.11      360.60      6.41 o 
 -10  -7   5       17.86       11.79      0.75 o 
  -9  -7   5       23.08       21.65      1.50 o 
  -8  -7   5       14.33       12.75      2.00 o 
  -7  -7   5      223.90      224.02      8.01 o 
  -6  -7   5        1.67        1.05      1.11 o 
  -5  -7   5       18.22       13.53      2.76 o 
  -4  -7   5      194.90      160.02      5.32 o 
  -3  -7   5       45.87       42.24      2.87 o 
  -2  -7   5      226.85      239.06      8.51 o 
  -1  -7   5        0.34        0.36      1.32 o 
   0  -7   5       52.90       58.60      4.15 o 
   1  -7   5       49.26       59.97      4.81 o 
   2  -7   5       50.25       46.10      4.10 o 
   3  -7   5        1.39        0.21      0.59 o 
   4  -7   5       49.46       53.04      3.49 o 
   5  -7   5       24.41       21.81      1.75 o 
 -10  -6   5      123.94      126.98      2.59 o 
  -9  -6   5       40.95       50.21      2.41 o 
  -8  -6   5      294.74      315.40      9.31 o 
  -7  -6   5       77.39       79.15      4.84 o 
  -6  -6   5      141.11      137.00      6.72 o 
  -5  -6   5       27.95       33.13      3.90 o 
  -4  -6   5       98.47       91.68      3.83 o 
  -3  -6   5       48.86       58.12      3.16 o 
  -2  -6   5       52.90       52.88      3.05 o 
  -1  -6   5       76.24       88.40      6.48 o 
   0  -6   5      330.30      350.74      7.38 o 
   1  -6   5      301.15      315.62      7.09 o 
   2  -6   5      103.98       96.59      6.02 o 
   3  -6   5      272.60      291.33      6.71 o 
   4  -6   5        5.44        7.82      1.79 o 
   5  -6   5        0.04       -0.56      0.93 o 
   6  -6   5       19.34       12.28      1.37 o 
 -10  -5   5       27.31       29.95      1.34 o 
  -9  -5   5       26.26       28.87      1.62 o 
  -8  -5   5        2.25        2.57      0.97 o 
  -7  -5   5      150.86      144.12      6.42 o 
  -6  -5   5       72.44       67.90      3.12 o 
  -5  -5   5      241.29      237.46      5.80 o 
  -4  -5   5      416.60      439.70      7.65 o 
  -3  -5   5       27.21       40.26      3.08 o 
  -2  -5   5      210.29      180.39      6.63 o 
  -1  -5   5       13.24       23.10      2.47 o 
   0  -5   5      283.97      293.13      8.70 o 
   1  -5   5       73.68       69.06      2.51 o 
   2  -5   5      348.20      351.19      6.25 o 
   3  -5   5        1.89        1.54      1.20 o 
   4  -5   5        1.43        1.67      1.19 o 
   5  -5   5       81.60       82.30      5.11 o 
   6  -5   5       10.82        7.70      1.51 o 
   7  -5   5        2.09        1.07      0.52 o 
 -10  -4   5       57.34       66.23      2.25 o 
  -9  -4   5        5.70        1.66      0.55 o 
  -8  -4   5       74.82       76.55      3.39 o 
  -7  -4   5       29.22       23.30      2.67 o 
  -6  -4   5      305.16      302.55      8.76 o 
  -5  -4   5      125.46      118.67      5.35 o 
  -4  -4   5      124.66      131.24      4.76 o 
  -3  -4   5       20.44       26.99      2.30 o 
  -2  -4   5      173.35      151.85      4.82 o 
  -1  -4   5       54.82       37.28      2.52 o 
   0  -4   5      316.14      339.95      7.91 o 
   1  -4   5      378.96      380.65      6.56 o 
   2  -4   5      280.00      328.47     14.67 o 
   3  -4   5       54.78       65.02      2.49 o 
   4  -4   5       38.96       41.20      3.88 o 
   5  -4   5       76.93       76.98      5.22 o 
   6  -4   5      249.12      274.17      9.05 o 
   7  -4   5       65.64       70.42      3.93 o 
   8  -4   5        1.03        1.27      0.51 o 
 -10  -3   5       39.56       39.89      1.46 o 
  -9  -3   5       13.43       15.43      1.20 o 
  -8  -3   5      123.89      110.05      3.40 o 
  -7  -3   5        0.20        6.98      1.57 o 
  -6  -3   5      302.89      321.14      6.85 o 
  -5  -3   5       28.44       24.75      3.15 o 
  -4  -3   5       62.76       85.41      5.43 o 
  -3  -3   5       23.66        9.53      1.85 o 
  -2  -3   5      384.05      354.97      9.86 o 
  -1  -3   5      317.59      406.68      7.76 o 
   0  -3   5      313.12      380.79      7.93 o 
   1  -3   5      511.25      429.32      8.90 o 
   2  -3   5       33.07       39.81      3.03 o 
   3  -3   5       15.11       13.91      1.29 o 
   4  -3   5      282.32      271.50      4.27 o 
   5  -3   5       34.25       34.38      1.84 o 
   6  -3   5       40.67       45.08      3.97 o 
   7  -3   5        0.23        1.84      1.08 o 
   8  -3   5        4.16        5.40      1.15 o 
 -10  -2   5        2.51        2.48      0.76 o 
  -9  -2   5       24.00       32.33      1.39 o 
  -8  -2   5       54.77       55.69      2.41 o 
  -7  -2   5      513.92      499.28      7.24 o 
  -6  -2   5      150.39      169.46     11.52 o 
  -5  -2   5       28.23       24.23      2.98 o 
  -4  -2   5       87.37      127.19      6.16 o 
  -3  -2   5     2309.14     2718.62     26.90 o 
  -2  -2   5        1.02        5.74      1.35 o 
  -1  -2   5      279.00      345.50      8.61 o 
   0  -2   5       48.66       77.47      2.88 o 
   1  -2   5      100.39      157.01      5.07 o 
   2  -2   5       49.41       62.12      3.45 o 
   3  -2   5     1062.76     1044.39     15.49 o 
   4  -2   5       45.70       37.49      2.31 o 
   5  -2   5      626.55      663.46      6.77 o 
   6  -2   5      208.87      207.38      4.41 o 
   7  -2   5       28.26       28.52      2.06 o 
   8  -2   5       15.39       16.81      2.22 o 
   9  -2   5       61.68       45.63      2.59 o 
 -10  -1   5        7.96        7.61      1.11 o 
  -9  -1   5       90.49       90.28      3.19 o 
  -8  -1   5        9.56        6.76      0.89 o 
  -7  -1   5      199.48      197.39      4.56 o 
  -6  -1   5        1.32        1.59      0.56 o 
  -5  -1   5      445.77      496.16     12.15 o 
  -4  -1   5       10.92       35.33      3.16 o 
  -3  -1   5     1431.55     1646.08     19.57 o 
  -2  -1   5      890.36     1069.06     14.89 o 
  -1  -1   5      439.71      460.45      9.23 o 
   0  -1   5       89.90       63.93      3.26 o 
   1  -1   5      182.39      186.07      3.67 o 
   2  -1   5       13.25       17.91      1.78 o 
   3  -1   5     4056.77     4341.21     29.50 o 
   4  -1   5     1308.37     1421.70     18.58 o 
   5  -1   5        2.06        4.04      0.58 o 
   6  -1   5      442.67      451.33      5.05 o 
   7  -1   5        0.27        0.86      0.41 o 
   8  -1   5        4.98        3.98      0.66 o 
   9  -1   5       40.38       30.77      1.71 o 
 -10   0   5       20.96       30.52      1.71 o 
  -9   0   5        0.25       -0.39      0.69 o 
  -8   0   5       46.80       50.05      2.62 o 
  -7   0   5       77.78       77.69      2.85 o 
  -6   0   5      192.45      169.24      5.39 o 
  -5   0   5        0.78        0.78      0.63 o 
  -4   0   5     1220.69     1289.52     17.34 o 
  -3   0   5      753.11      827.27     12.92 o 
  -2   0   5      927.73      985.91     13.09 o 
  -1   0   5     4255.58     4651.55     26.71 o 
   0   0   5      140.74      169.25      4.89 o 
   1   0   5      507.69      601.63      8.78 o 
   2   0   5      703.92      696.13     23.55 o 
   3   0   5        4.13        3.36      0.45 o 
   4   0   5       46.51       67.13      3.64 o 
   5   0   5      839.53      797.15     26.74 o 
   6   0   5        0.18        5.16      0.83 o 
   7   0   5        0.31        1.00      0.53 o 
   8   0   5       28.70       29.28      1.76 o 
   9   0   5       37.29       42.40      1.80 o 
  -9   1   5       81.33       70.38      3.36 o 
  -8   1   5       50.52       40.91      2.19 o 
  -7   1   5       15.08       16.02      1.33 o 
  -6   1   5      216.14      191.49      4.59 o 
  -5   1   5       21.95       33.96      1.73 o 
  -4   1   5       22.05       12.55      1.80 o 
  -3   1   5       59.27       54.77      3.27 o 
  -2   1   5      325.77      316.47      7.09 o 
  -1   1   5      319.05      407.23      7.49 o 
   0   1   5      385.85      351.44      6.57 o 
   1   1   5       43.88       54.90      2.49 o 
   2   1   5        0.05        1.15      0.33 o 
   3   1   5      844.67      892.05      5.44 o 
   4   1   5      249.52      218.31      3.09 o 
   5   1   5       49.33       45.96      2.22 o 
   6   1   5      420.92      419.63      5.10 o 
   7   1   5       34.16       41.33      2.62 o 
   8   1   5       27.16       29.49      1.86 o 
   9   1   5      227.18      234.14      4.66 o 
  10   1   5        0.60        0.15      0.59 o 
  -9   2   5       55.28       55.36      2.34 o 
  -8   2   5      117.79      122.72      3.53 o 
  -7   2   5       10.40        7.44      0.92 o 
  -6   2   5       82.69       86.27      3.88 o 
  -5   2   5      176.67      180.14      3.38 o 
  -4   2   5     1028.33      940.31     15.40 o 
  -3   2   5        0.71        4.62      1.05 o 
  -2   2   5       18.98       21.35      1.90 o 
  -1   2   5      391.34      393.62      7.36 o 
   0   2   5      402.79      396.09      6.81 o 
   1   2   5      644.88      627.30      8.00 o 
   2   2   5      351.75      334.00      5.49 o 
   3   2   5      483.52      505.30      8.27 o 
   4   2   5      720.46      716.17      7.50 o 
   5   2   5      131.73      157.02      2.92 o 
   6   2   5       51.08       50.18      1.73 o 
   7   2   5        5.56       12.03      1.17 o 
   8   2   5      161.05      162.92      5.33 o 
   9   2   5       25.02       29.45      2.17 o 
  10   2   5       14.17       12.15      1.78 o 
  11   2   5        8.63        6.62      0.92 o 
  -8   3   5        1.95        2.14      0.50 o 
  -7   3   5        8.71        7.72      0.84 o 
  -6   3   5        9.99       15.31      1.33 o 
  -5   3   5      986.35      950.79     10.52 o 
  -4   3   5      764.29      729.72     12.77 o 
  -3   3   5      138.11      110.96      4.82 o 
  -2   3   5       59.05       59.00      3.26 o 
  -1   3   5      560.64      446.80      8.27 o 
   0   3   5        7.35        7.95      1.06 o 
   1   3   5      378.53      338.22      6.19 o 
   2   3   5      259.80      325.07      5.58 o 
   3   3   5      230.64      239.80      3.35 o 
   4   3   5       68.55       56.54      2.09 o 
   5   3   5      130.75      134.81      3.47 o 
   6   3   5      222.55      239.08      4.93 o 
   7   3   5       37.53       46.13      1.78 o 
   8   3   5      233.38      240.31      7.21 o 
   9   3   5        3.88        2.18      0.95 o 
  10   3   5        2.48        2.61      1.09 o 
  11   3   5        0.43        1.35      0.68 o 
  -7   4   5        0.32        1.47      1.46 o 
  -6   4   5        1.85        1.59      0.73 o 
  -5   4   5        3.32        2.01      0.60 o 
  -4   4   5      329.86      312.33      5.24 o 
  -3   4   5      218.54      213.80      5.33 o 
  -2   4   5       97.01       98.15      4.52 o 
  -1   4   5      459.06      362.64      8.06 o 
   0   4   5        1.49        0.85      0.51 o 
   1   4   5       94.10      125.51      4.22 o 
   2   4   5        6.63        4.61      0.82 o 
   3   4   5       60.10       56.20      2.68 o 
   4   4   5      319.47      353.05      5.01 o 
   5   4   5      173.48      163.31      6.14 o 
   6   4   5       37.93       52.01      3.61 o 
   7   4   5       32.58       28.15      3.87 o 
   8   4   5        1.85        2.70      0.83 o 
   9   4   5      131.77      130.42      4.40 o 
  10   4   5        0.04        0.09      0.76 o 
  11   4   5       21.08       22.27      2.05 o 
  -7   5   5       74.31       60.60      3.12 o 
  -6   5   5       15.92       15.21      1.34 o 
  -5   5   5        2.41        3.22      1.50 o 
  -4   5   5       19.00       17.75      1.90 o 
  -3   5   5       58.82       57.01      2.49 o 
  -2   5   5       43.85       43.87      2.09 o 
  -1   5   5      220.14      202.15      6.64 o 
   0   5   5        2.12        3.39      0.94 o 
   1   5   5      257.47      247.18      6.58 o 
   2   5   5      383.49      398.48      7.82 o 
   3   5   5      371.89      415.21     13.01 o 
   4   5   5      586.96      538.70     11.12 o 
   5   5   5       26.11       20.51      2.37 o 
   6   5   5      191.38      189.52      7.47 o 
   7   5   5       52.22       66.59      2.59 o 
   8   5   5       71.93       81.06      3.67 o 
   9   5   5      115.13      143.61      4.52 o 
  10   5   5       77.31       78.66      3.16 o 
  11   5   5       12.10       14.49      1.73 o 
  -6   6   5      180.53      215.57      6.45 o 
  -5   6   5       18.25       22.29      2.67 o 
  -4   6   5       94.53      113.23      6.41 o 
  -3   6   5       56.38       78.83      5.51 o 
  -2   6   5       81.25       63.22      3.12 o 
  -1   6   5       65.75       68.37      3.12 o 
   0   6   5       45.44       48.43      2.42 o 
   1   6   5       74.09       80.03      2.94 o 
   2   6   5      262.38      292.16      5.49 o 
   3   6   5      407.15      378.25     16.98 o 
   4   6   5       24.82       20.33      2.35 o 
   5   6   5       58.92       68.53      4.43 o 
   6   6   5       30.97       32.48      2.10 o 
   7   6   5        5.81        6.15      0.87 o 
   8   6   5        8.83        7.59      1.82 o 
   9   6   5       39.01       45.61      2.69 o 
  10   6   5        0.42        0.22      0.48 o 
  11   6   5       63.04       87.24      3.96 o 
  -5   7   5      105.72       88.08      4.24 o 
  -4   7   5       40.03       27.24      2.91 o 
  -3   7   5      142.55      139.48      6.98 o 
  -2   7   5       11.57        7.34      1.77 o 
  -1   7   5      378.30      399.63     11.60 o 
   0   7   5        5.66        7.27      0.87 o 
   1   7   5       13.14       12.09      1.30 o 
   2   7   5      177.03      177.95      3.83 o 
   3   7   5      286.58      280.07      4.76 o 
   4   7   5      369.34      390.97      7.35 o 
   5   7   5        1.65        2.86      1.84 o 
   6   7   5        3.76        4.35      0.70 o 
   7   7   5      445.05      432.77     11.90 o 
   8   7   5        9.80        7.56      1.77 o 
   9   7   5      295.48      301.38      9.90 o 
  10   7   5        0.18        1.52      0.73 o 
  11   7   5       80.71       98.03      5.46 o 
  -4   8   5        5.09        4.04      0.77 o 
  -3   8   5        1.68        2.10      0.91 o 
  -2   8   5       24.19       20.35      2.64 o 
  -1   8   5       13.54        3.33      1.14 o 
   0   8   5        0.21        0.05      0.56 o 
   1   8   5       34.01       32.92      2.29 o 
   2   8   5      395.18      391.31      8.95 o 
   3   8   5      224.58      227.06      4.49 o 
   4   8   5      328.20      318.41      6.91 o 
   5   8   5      151.24      151.05      3.80 o 
   6   8   5      118.30      113.48      4.01 o 
   7   8   5        7.66        6.56      1.67 o 
   8   8   5        1.81        3.32      1.27 o 
   9   8   5        0.37        1.24      1.11 o 
  10   8   5       57.75       62.37      2.80 o 
  11   8   5       23.38       22.27      1.23 o 
  -3   9   5        0.81        1.48      0.48 o 
  -2   9   5       68.90       70.37      2.80 o 
  -1   9   5       46.09       42.95      3.35 o 
   0   9   5       11.62        8.74      1.28 o 
   1   9   5      134.57      123.74      6.56 o 
   2   9   5      119.40       98.48      5.94 o 
   3   9   5      138.84      141.20      7.09 o 
   4   9   5       79.07       73.63      5.06 o 
   5   9   5      553.93      561.08     13.45 o 
   6   9   5        0.66        4.03      0.92 o 
   7   9   5        5.09        8.07      1.69 o 
   8   9   5       51.37       45.54      3.74 o 
   9   9   5        5.99        2.14      0.74 o 
  10   9   5      112.30      125.43      3.71 o 
  11   9   5        1.60        0.90      0.52 o 
  -2  10   5        1.62        0.54      0.45 o 
  -1  10   5      109.18      111.48      4.97 o 
   0  10   5       11.08       13.12      1.45 o 
   1  10   5       71.37       78.18      3.49 o 
   2  10   5       82.89       87.48      3.76 o 
   3  10   5       15.39       18.14      1.74 o 
   4  10   5        4.24        7.08      1.80 o 
   5  10   5       24.52       27.04      3.08 o 
   6  10   5        0.36        0.18      0.75 o 
   7  10   5        0.54        1.37      0.52 o 
   8  10   5        4.81        8.22      1.56 o 
   9  10   5       12.99       13.46      1.27 o 
  10  10   5       25.86       25.63      2.11 o 
   0  11   5        3.23        4.84      1.11 o 
   1  11   5       22.94       33.73      2.53 o 
   2  11   5      123.48      132.84      4.38 o 
   3  11   5       12.58       13.88      1.50 o 
   4  11   5        3.21        2.73      1.21 o 
   5  11   5       18.41       10.64      2.00 o 
   6  11   5        7.94       11.09      1.93 o 
   7  11   5       45.70       46.81      2.20 o 
   8  11   5       76.35       78.06      3.72 o 
   9  11   5       33.09       24.27      1.96 o 
   3  12   5        1.59        1.30      0.99 o 
   4  12   5       75.18       86.74      5.22 o 
   5  12   5       24.60       31.05      3.13 o 
   6  12   5       63.40       74.72      4.48 o 
   7  12   5        0.20        0.50      0.81 o 
  -5 -11   6       99.12       84.02      2.00 o 
  -4 -11   6       20.57       19.22      1.45 o 
  -8 -10   6        0.22        0.23      0.38 o 
  -7 -10   6       40.28       33.73      1.39 o 
  -6 -10   6       58.32       52.98      2.05 o 
  -5 -10   6        1.66        1.91      0.94 o 
  -4 -10   6      121.18      116.02      3.18 o 
  -3 -10   6       31.50       29.63      1.99 o 
  -2 -10   6       66.19       64.76      3.31 o 
  -1 -10   6        7.59       10.22      1.41 o 
   0 -10   6       11.95       15.20      1.33 o 
  -9  -9   6        0.13       -0.06      0.34 o 
  -8  -9   6       34.62       27.81      2.04 o 
  -7  -9   6        0.00       -0.08      0.70 o 
  -6  -9   6       40.81       40.66      3.22 o 
  -5  -9   6      144.25      126.18      6.21 o 
  -4  -9   6       45.82       41.14      2.46 o 
  -3  -9   6      163.40      181.37      7.80 o 
  -2  -9   6       85.32       89.00      5.18 o 
  -1  -9   6      183.92      193.41      4.52 o 
   0  -9   6        0.25        0.88      0.63 o 
   1  -9   6       17.09       18.69      1.24 o 
  -9  -8   6       50.01       45.40      1.82 o 
  -8  -8   6       12.75        8.76      1.41 o 
  -7  -8   6       86.38       95.66      4.25 o 
  -6  -8   6        0.36        0.69      0.96 o 
  -5  -8   6       37.82       36.90      3.81 o 
  -4  -8   6       71.97       64.27      5.37 o 
  -3  -8   6      277.74      279.53     11.03 o 
  -2  -8   6      123.31      127.70      7.17 o 
  -1  -8   6      110.81      117.55      4.26 o 
   0  -8   6        7.09        3.70      1.26 o 
   1  -8   6       31.35       34.99      2.17 o 
   2  -8   6        1.07        1.08      0.54 o 
   3  -8   6       23.68       24.89      1.90 o 
 -10  -7   6        0.17        0.23      0.31 o 
  -9  -7   6       89.55       89.16      2.26 o 
  -8  -7   6        4.69        2.78      1.02 o 
  -7  -7   6       23.18       27.99      1.84 o 
  -6  -7   6      122.36      127.94      6.33 o 
  -5  -7   6       99.35       91.25      5.95 o 
  -4  -7   6        2.94        3.21      1.82 o 
  -3  -7   6      200.69      190.91      9.38 o 
  -2  -7   6       24.94       28.46      3.82 o 
  -1  -7   6      227.12      204.92      9.16 o 
   0  -7   6       97.98      101.72      4.05 o 
   1  -7   6      108.09      119.90      6.14 o 
   2  -7   6        0.11        0.47      0.66 o 
   3  -7   6      236.17      249.32      4.95 o 
   4  -7   6       33.70       30.55      2.30 o 
 -10  -6   6       45.11       47.57      1.35 o 
  -9  -6   6       42.59       44.38      1.76 o 
  -8  -6   6       56.48       67.70      4.03 o 
  -7  -6   6        7.09        8.35      1.63 o 
  -6  -6   6        0.42        0.47      0.64 o 
  -5  -6   6      651.95      643.73     15.53 o 
  -4  -6   6      909.95      905.58     29.08 o 
  -3  -6   6        5.29        3.64      1.21 o 
  -2  -6   6      175.76      179.12      7.66 o 
  -1  -6   6       40.23       38.69      3.60 o 
   0  -6   6        1.64        1.54      0.84 o 
   1  -6   6      194.31      207.06      8.14 o 
   2  -6   6      103.60       91.81      3.00 o 
   3  -6   6       30.09       34.32      2.22 o 
   4  -6   6       30.41       31.69      2.92 o 
   5  -6   6       34.43       33.27      2.53 o 
 -10  -5   6       58.11       53.61      1.52 o 
  -9  -5   6      112.55      129.10      3.06 o 
  -8  -5   6       15.14       17.77      2.17 o 
  -7  -5   6       12.46       10.92      1.84 o 
  -6  -5   6       37.61       33.10      2.15 o 
  -5  -5   6        8.68       10.25      2.13 o 
  -4  -5   6     1086.10     1061.25     58.00 o 
  -3  -5   6      594.72      633.91     12.44 o 
  -2  -5   6        2.47        2.51      0.98 o 
  -1  -5   6       49.46       36.71      2.46 o 
   0  -5   6      270.47      205.63      7.65 o 
   1  -5   6       59.42       63.89      3.02 o 
   2  -5   6        1.70        0.26      1.07 o 
   3  -5   6       15.27       10.75      1.11 o 
   4  -5   6        1.02        0.75      0.98 o 
   5  -5   6       17.83       16.07      2.19 o 
   6  -5   6        2.21        2.63      0.93 o 
 -10  -4   6        3.64        1.77      0.44 o 
  -9  -4   6        8.15        8.52      0.86 o 
  -8  -4   6       13.16       12.88      1.16 o 
  -7  -4   6       26.42       21.27      2.44 o 
  -6  -4   6       57.50       77.26      4.46 o 
  -5  -4   6       45.66       71.89      4.51 o 
  -4  -4   6        2.59        0.62      1.21 o 
  -3  -4   6       82.56       63.87      3.75 o 
  -2  -4   6       53.38       51.54      3.10 o 
  -1  -4   6       39.47       49.39      3.10 o 
   0  -4   6        0.10        0.30      0.49 o 
   1  -4   6      323.44      351.63      9.35 o 
   2  -4   6      124.44      108.74      3.32 o 
   3  -4   6       12.35        9.71      0.93 o 
   4  -4   6       15.60       13.04      1.12 o 
   5  -4   6       53.60       53.16      4.15 o 
   6  -4   6       26.43       33.05      2.99 o 
   7  -4   6       42.41       40.33      2.69 o 
 -10  -3   6       49.19       42.92      1.70 o 
  -9  -3   6       10.11        9.79      0.90 o 
  -8  -3   6      156.79      174.47      4.07 o 
  -7  -3   6      237.31      243.49      6.53 o 
  -6  -3   6      368.57      375.98      7.38 o 
  -5  -3   6      105.67       97.17      3.65 o 
  -4  -3   6      305.37      295.01     10.24 o 
  -3  -3   6       53.32       58.46      4.50 o 
  -2  -3   6      178.00      196.49      7.73 o 
  -1  -3   6      296.27      297.85      7.35 o 
   0  -3   6       47.43       54.00      3.27 o 
   1  -3   6       65.83       94.66      4.52 o 
   2  -3   6        0.39        2.15      0.90 o 
   3  -3   6        5.96       14.59      1.20 o 
   4  -3   6       65.78       58.97      2.07 o 
   5  -3   6        1.01        1.49      0.70 o 
   6  -3   6        5.29        8.62      1.16 o 
   7  -3   6       31.62       29.27      2.76 o 
   8  -3   6        1.06        0.44      0.51 o 
 -10  -2   6        4.87        4.86      0.86 o 
  -9  -2   6       61.25       65.51      1.79 o 
  -8  -2   6       38.81       29.76      1.68 o 
  -7  -2   6       33.12       39.78      2.04 o 
  -6  -2   6       49.13       46.78      2.21 o 
  -5  -2   6       78.84       76.23      5.16 o 
  -4  -2   6       14.90       39.05      3.60 o 
  -3  -2   6       24.77       26.04      2.88 o 
  -2  -2   6       28.27       55.85      3.90 o 
  -1  -2   6      451.92      442.31     10.32 o 
   0  -2   6       40.41       31.79      1.81 o 
   1  -2   6       43.29       42.09      2.88 o 
   2  -2   6      220.71      226.42      7.01 o 
   3  -2   6        8.95        9.44      1.68 o 
   4  -2   6       27.51       38.61      1.99 o 
   5  -2   6       59.47       60.37      3.07 o 
   6  -2   6        2.66        6.86      1.16 o 
   7  -2   6       26.76       25.53      1.87 o 
   8  -2   6       16.22       17.96      2.13 o 
 -10  -1   6        0.15        0.35      0.37 o 
  -9  -1   6      359.41      347.47     10.72 o 
  -8  -1   6       31.23       26.81      2.07 o 
  -7  -1   6        0.55        1.65      0.78 o 
  -6  -1   6       36.60       35.87      2.06 o 
  -5  -1   6      407.75      420.84      8.41 o 
  -4  -1   6      421.14      471.33     11.72 o 
  -3  -1   6        2.31        0.63      0.82 o 
  -2  -1   6      950.47     1120.12     16.32 o 
  -1  -1   6      890.13      930.77     14.14 o 
   0  -1   6        8.28       14.94      1.78 o 
   1  -1   6      306.01      318.20      5.25 o 
   2  -1   6      128.14      103.12      4.54 o 
   3  -1   6      349.26      361.03      9.11 o 
   4  -1   6        0.26        1.54      0.59 o 
   5  -1   6      348.25      327.93      6.85 o 
   6  -1   6      137.93      153.83      5.00 o 
   7  -1   6      146.42      138.46      3.62 o 
   8  -1   6        0.77        1.48      0.46 o 
   9  -1   6       63.44       56.78      3.21 o 
  -9   0   6       20.67       13.28      1.55 o 
  -8   0   6        1.39        1.61      0.52 o 
  -7   0   6       86.20       91.42      3.98 o 
  -6   0   6       19.73       20.78      2.20 o 
  -5   0   6       79.88       69.95      2.76 o 
  -4   0   6      666.10      749.65     14.15 o 
  -3   0   6      586.51      491.89     10.71 o 
  -2   0   6      695.34      619.31     11.38 o 
  -1   0   6       17.38       12.41      1.59 o 
   0   0   6      190.84      206.64      6.06 o 
   1   0   6       70.37       74.71      3.43 o 
   2   0   6      254.64      282.66      4.57 o 
   3   0   6       73.77       68.16      3.75 o 
   4   0   6      815.03      801.39     13.91 o 
   5   0   6      314.43      320.25      6.70 o 
   6   0   6       38.34       43.61      1.85 o 
   7   0   6      101.80       89.00      3.40 o 
   8   0   6       47.26       54.13      2.28 o 
   9   0   6        6.51        4.36      0.60 o 
  -9   1   6       15.37       16.06      1.41 o 
  -8   1   6      213.42      206.57      4.66 o 
  -7   1   6        2.86        5.29      1.06 o 
  -6   1   6      455.77      510.64      9.54 o 
  -5   1   6        1.94        1.56      0.60 o 
  -4   1   6      206.13      217.46      6.02 o 
  -3   1   6      630.98      531.54     11.01 o 
  -2   1   6      456.69      417.18      9.10 o 
  -1   1   6       10.88       30.46      2.35 o 
   0   1   6        0.52        1.67      0.68 o 
   1   1   6      556.26      618.03      9.33 o 
   2   1   6       83.66      104.96      2.73 o 
   3   1   6        6.69        2.52      0.79 o 
   4   1   6      242.71      230.52      7.02 o 
   5   1   6      160.99      189.12      4.91 o 
   6   1   6        7.14        7.01      0.93 o 
   7   1   6        9.15        8.75      1.35 o 
   8   1   6       13.79        7.95      0.97 o 
   9   1   6       37.25       31.77      1.66 o 
  10   1   6        0.00       -0.53      0.53 o 
  -8   2   6      122.59      122.74      4.54 o 
  -7   2   6        4.67        4.16      0.68 o 
  -6   2   6      239.85      248.13      7.54 o 
  -5   2   6       10.31        8.95      0.97 o 
  -4   2   6      289.67      295.14      4.71 o 
  -3   2   6       25.19       18.89      2.15 o 
  -2   2   6       44.60       56.76      3.40 o 
  -1   2   6      457.65      503.43      9.39 o 
   0   2   6     1292.10     1145.93     13.30 o 
   1   2   6     2582.14     2745.10     19.53 o 
   2   2   6      231.71      197.51      4.91 o 
   3   2   6     1274.01     1245.29     14.39 o 
   4   2   6       17.97       21.01      1.39 o 
   5   2   6       67.15       66.94      3.87 o 
   6   2   6       47.41       54.96      2.29 o 
   7   2   6       65.24       67.49      3.44 o 
   8   2   6        3.86        4.78      1.08 o 
   9   2   6        5.06        8.79      1.24 o 
  10   2   6        0.56        0.10      0.64 o 
  -7   3   6       44.25       47.58      1.85 o 
  -6   3   6      394.63      406.55      6.41 o 
  -5   3   6      172.24      194.56      4.71 o 
  -4   3   6      389.61      367.03      6.39 o 
  -3   3   6      253.55      266.45      6.83 o 
  -2   3   6        1.66        1.87      0.82 o 
  -1   3   6       52.27       54.30      3.19 o 
   0   3   6       37.80       25.58      2.07 o 
   1   3   6       54.96       46.18      2.59 o 
   2   3   6     1154.73      998.41     11.18 o 
   3   3   6     1086.43     1261.94     13.94 o 
   4   3   6       14.73       26.99      1.58 o 
   5   3   6      511.35      516.59      7.24 o 
   6   3   6      143.19      131.15      5.02 o 
   7   3   6       45.55       48.82      2.28 o 
   8   3   6        1.06        2.13      1.19 o 
   9   3   6        2.44        1.06      0.67 o 
  10   3   6        5.51       10.02      1.62 o 
  11   3   6        0.00       -0.02      0.47 o 
  -7   4   6        5.18        8.06      1.35 o 
  -6   4   6       72.47       59.58      2.72 o 
  -5   4   6      278.87      295.40      7.33 o 
  -4   4   6       59.92       70.05      4.33 o 
  -3   4   6     2698.90     2664.11     18.10 o 
  -2   4   6      103.07       90.96      3.89 o 
  -1   4   6     1053.42     1000.66     14.47 o 
   0   4   6       67.81       74.43      3.71 o 
   1   4   6       19.18       20.57      1.86 o 
   2   4   6     1718.28     1719.12     15.64 o 
   3   4   6      449.45      493.15      8.24 o 
   4   4   6      225.72      286.71      4.98 o 
   5   4   6       14.57       22.78      2.43 o 
   6   4   6      176.52      164.05      8.89 o 
   7   4   6       12.71       13.48      2.20 o 
   8   4   6       53.19       55.52      3.02 o 
   9   4   6        3.77        5.74      1.02 o 
  10   4   6       64.83       75.53      4.32 o 
  11   4   6        8.68        6.19      1.05 o 
  -6   5   6        6.44        5.65      1.37 o 
  -5   5   6      105.63      131.92      6.62 o 
  -4   5   6        1.07        4.92      1.14 o 
  -3   5   6      266.74      269.28      7.36 o 
  -2   5   6        2.10        6.63      1.11 o 
  -1   5   6      177.52      210.04      4.87 o 
   0   5   6       30.89       20.81      2.15 o 
   1   5   6       22.55       18.37      1.89 o 
   2   5   6      180.16      196.71      5.71 o 
   3   5   6      296.62      326.72      5.39 o 
   4   5   6      386.98      381.83      9.79 o 
   5   5   6      376.31      339.48      9.69 o 
   6   5   6       60.74       82.62      4.30 o 
   7   5   6       41.66       41.99      2.56 o 
   8   5   6       74.54       74.78      3.54 o 
   9   5   6        1.40        1.05      0.50 o 
  10   5   6       19.93       15.51      1.35 o 
  11   5   6        2.27        0.88      0.59 o 
  -6   6   6       32.25       28.40      2.11 o 
  -5   6   6       14.33       11.98      1.92 o 
  -4   6   6       36.17       30.16      3.28 o 
  -3   6   6      241.00      232.35      9.42 o 
  -2   6   6      173.60      153.64      7.60 o 
  -1   6   6        6.28        6.47      1.10 o 
   0   6   6     1086.30     1013.49     11.32 o 
   1   6   6      505.06      517.60      7.99 o 
   2   6   6      909.73      866.79     10.45 o 
   3   6   6        2.36        1.43      0.76 o 
   4   6   6        9.49       12.30      1.86 o 
   5   6   6       22.21       23.16      1.87 o 
   6   6   6      179.53      187.57      4.12 o 
   7   6   6        3.99        7.90      1.18 o 
   8   6   6        8.34        4.17      0.93 o 
   9   6   6      185.30      179.06      7.43 o 
  10   6   6        6.48        8.39      1.00 o 
  11   6   6        9.88        5.65      1.08 o 
  -5   7   6       37.56       41.12      2.68 o 
  -4   7   6       29.88       34.40      3.10 o 
  -3   7   6       19.28       21.93      2.82 o 
  -2   7   6       78.36       68.30      5.06 o 
  -1   7   6      493.63      437.98     12.56 o 
   0   7   6       75.84       85.95      3.71 o 
   1   7   6      127.44      114.05      3.20 o 
   2   7   6        2.32        2.55      0.78 o 
   3   7   6       13.07       17.37      1.23 o 
   4   7   6      278.04      266.73      6.47 o 
   5   7   6       35.64       34.54      2.36 o 
   6   7   6      213.95      225.34      7.99 o 
   7   7   6      245.50      237.96      8.96 o 
   8   7   6       17.21       17.56      2.56 o 
   9   7   6       36.28       38.33      3.50 o 
  10   7   6       32.22       34.99      2.01 o 
  11   7   6       71.15       69.96      3.17 o 
  -4   8   6       12.59       15.33      1.63 o 
  -3   8   6      144.64      127.61      5.63 o 
  -2   8   6       28.40       23.24      2.75 o 
  -1   8   6      211.59      195.84      8.14 o 
   0   8   6        3.95       -0.33      1.32 o 
   1   8   6       27.82       25.57      2.09 o 
   2   8   6        1.34        2.75      1.19 o 
   3   8   6      273.69      268.57      9.73 o 
   4   8   6      326.80      321.41     10.59 o 
   5   8   6     1727.62     1757.92     24.22 o 
   6   8   6        6.79        7.86      1.16 o 
   7   8   6      185.98      177.48      7.60 o 
   8   8   6       71.99       81.46      5.18 o 
   9   8   6        0.42        0.81      0.88 o 
  10   8   6        5.64        4.07      0.81 o 
  11   8   6        0.07       -0.52      0.52 o 
  -3   9   6        3.15        2.34      0.62 o 
  -2   9   6      320.81      319.63      5.73 o 
  -1   9   6       35.92       38.36      3.15 o 
   0   9   6      673.45      646.36     20.93 o 
   1   9   6       17.84       17.73      1.74 o 
   2   9   6       41.12       48.17      4.18 o 
   3   9   6      139.94      135.12      7.08 o 
   4   9   6      170.49      175.29      8.05 o 
   5   9   6       87.00       85.43      3.50 o 
   6   9   6      324.44      313.09      6.78 o 
   7   9   6       40.60       48.71      2.63 o 
   8   9   6      109.51      110.81      5.63 o 
   9   9   6        4.47        6.44      1.45 o 
  10   9   6       30.61       32.78      1.80 o 
  -1  10   6        1.09        0.43      0.61 o 
   0  10   6        1.64        1.11      0.70 o 
   1  10   6       74.81       82.71      5.06 o 
   2  10   6       29.47       39.25      3.75 o 
   3  10   6       87.62       79.90      3.54 o 
   4  10   6      291.21      301.37     10.56 o 
   5  10   6      196.20      200.27      8.39 o 
   6  10   6       15.21       13.06      2.12 o 
   7  10   6      181.77      182.88      4.68 o 
   8  10   6       91.26      102.94      4.82 o 
   9  10   6        0.17        0.56      0.47 o 
  10  10   6       12.00        6.99      1.09 o 
   0  11   6        1.84        1.49      0.59 o 
   1  11   6        1.22        0.85      0.68 o 
   2  11   6        1.87        2.54      0.98 o 
   3  11   6       67.09       57.52      2.86 o 
   4  11   6        0.99        1.00      0.97 o 
   5  11   6       70.37       75.34      5.00 o 
   6  11   6      106.07      117.65      5.88 o 
   7  11   6        4.57        5.99      1.25 o 
   8  11   6        4.25        5.94      1.07 o 
   9  11   6      236.68      244.48      5.70 o 
   3  12   6        4.66        3.50      1.21 o 
   4  12   6        1.85        4.84      1.44 o 
   5  12   6       34.22       38.10      3.39 o 
   6  12   6       46.66       57.43      3.91 o 
   7  12   6       22.37       22.56      2.47 o 
  -6 -10   7       28.17       23.60      1.10 o 
  -5 -10   7       37.06       34.57      1.49 o 
  -4 -10   7        0.66        0.13      0.56 o 
  -3 -10   7       38.97       36.46      3.20 o 
  -2 -10   7        1.20        1.02      0.35 o 
  -1 -10   7       33.87       30.94      1.71 o 
  -8  -9   7        0.33       -0.37      0.37 o 
  -7  -9   7        0.44        0.23      0.25 o 
  -6  -9   7       13.85       19.46      1.62 o 
  -5  -9   7       32.30       36.70      2.91 o 
  -4  -9   7        5.25        4.70      0.79 o 
  -3  -9   7        4.43        5.38      0.88 o 
  -2  -9   7       14.89       21.47      1.58 o 
  -1  -9   7       48.04       52.36      3.65 o 
   0  -9   7        0.99        2.50      0.94 o 
   1  -9   7       66.28       85.69      2.90 o 
  -8  -8   7       28.41       25.26      1.35 o 
  -7  -8   7        9.52        8.55      0.87 o 
  -6  -8   7       22.29       17.19      1.42 o 
  -5  -8   7        4.16        6.90      1.71 o 
  -4  -8   7       80.11       67.00      2.93 o 
  -3  -8   7      290.33      298.41      6.72 o 
  -2  -8   7       69.55       64.74      3.17 o 
  -1  -8   7       39.16       39.48      2.37 o 
   0  -8   7       21.62       24.87      2.64 o 
   1  -8   7       60.60       62.62      2.40 o 
   2  -8   7        1.66        2.33      0.48 o 
  -9  -7   7       19.79       18.91      1.20 o 
  -8  -7   7       18.78       13.12      1.13 o 
  -7  -7   7      124.09      129.73      6.34 o 
  -6  -7   7       53.99       53.43      2.59 o 
  -5  -7   7       22.07       20.26      2.69 o 
  -4  -7   7       11.45       10.83      2.36 o 
  -3  -7   7       56.25       68.72      3.40 o 
  -2  -7   7       29.97       31.38      3.53 o 
  -1  -7   7       33.22       21.33      2.81 o 
   0  -7   7       24.72       20.28      1.82 o 
   1  -7   7       46.24       49.23      2.55 o 
   2  -7   7       41.24       45.37      2.25 o 
   3  -7   7        1.86        1.18      0.54 o 
   4  -7   7       30.21       34.97      1.92 o 
  -9  -6   7       40.90       46.36      1.52 o 
  -8  -6   7       59.81       57.21      2.44 o 
  -7  -6   7        0.67        0.73      0.75 o 
  -6  -6   7      209.74      180.68      4.76 o 
  -5  -6   7       48.17       69.47      4.88 o 
  -4  -6   7       37.33       34.82      3.79 o 
  -3  -6   7       41.12       42.85      2.70 o 
  -2  -6   7       38.44       45.36      4.32 o 
  -1  -6   7       40.49       36.32      3.77 o 
   0  -6   7       16.20       11.79      2.09 o 
   1  -6   7      211.52      168.17      4.97 o 
   2  -6   7       23.24       26.98      1.56 o 
   3  -6   7       58.59       59.74      2.60 o 
   4  -6   7        0.63        0.40      0.63 o 
   5  -6   7       34.83       29.59      1.95 o 
 -10  -5   7       18.16       18.61      1.36 o 
  -9  -5   7        2.00        2.62      0.44 o 
  -8  -5   7       45.77       49.18      1.96 o 
  -7  -5   7        3.85        3.82      1.15 o 
  -6  -5   7       36.38       35.76      2.13 o 
  -5  -5   7        7.18       11.75      2.05 o 
  -4  -5   7       56.84       73.78      5.14 o 
  -3  -5   7      105.93       97.59      3.62 o 
  -2  -5   7       42.57       32.64      1.88 o 
  -1  -5   7        8.53       10.85      1.41 o 
   0  -5   7      108.89      118.27      4.21 o 
   1  -5   7      232.02      235.68      8.70 o 
   2  -5   7       24.11       43.29      2.55 o 
   3  -5   7       83.45       67.17      2.45 o 
   4  -5   7       29.17       28.89      1.44 o 
   5  -5   7        1.98        1.36      0.79 o 
   6  -5   7       19.11       16.02      1.51 o 
 -10  -4   7        5.05        4.29      0.48 o 
  -9  -4   7       21.87       16.19      1.36 o 
  -8  -4   7       16.47       15.96      1.18 o 
  -7  -4   7        4.75        4.70      0.87 o 
  -6  -4   7      100.34       84.97      4.51 o 
  -5  -4   7        0.44        1.02      0.85 o 
  -4  -4   7       11.34       16.58      2.46 o 
  -3  -4   7      264.44      249.33     15.69 o 
  -2  -4   7        4.60        3.32      0.77 o 
  -1  -4   7        2.69        1.44      0.48 o 
   0  -4   7      228.61      201.17      4.22 o 
   1  -4   7       50.88       70.57      2.54 o 
   2  -4   7        8.88        9.21      0.86 o 
   3  -4   7        0.70        0.28      0.50 o 
   4  -4   7       49.05       37.77      1.83 o 
   5  -4   7       16.07       17.28      1.51 o 
   6  -4   7        1.17        1.84      0.90 o 
   7  -4   7       16.45       14.56      1.38 o 
 -10  -3   7        2.27        3.10      0.62 o 
  -9  -3   7       57.11       61.02      2.48 o 
  -8  -3   7      323.36      357.45      7.11 o 
  -7  -3   7       57.33       69.05      3.02 o 
  -6  -3   7      140.96      135.63      6.84 o 
  -5  -3   7      153.42      141.94      4.50 o 
  -4  -3   7      286.97      283.29      6.54 o 
  -3  -3   7       97.37       84.13      6.87 o 
  -2  -3   7      193.40      223.37      8.51 o 
  -1  -3   7       37.25       33.04      2.68 o 
   0  -3   7      496.87      527.45     10.87 o 
   1  -3   7       62.97       59.04      2.80 o 
   2  -3   7        2.47        3.99      1.12 o 
   3  -3   7      263.76      273.09      4.97 o 
   4  -3   7      735.86      729.50      8.07 o 
   5  -3   7        3.05        2.69      0.81 o 
   6  -3   7      299.83      288.27      6.04 o 
   7  -3   7        1.13        1.69      0.88 o 
   8  -3   7        2.82        0.52      0.39 o 
  -9  -2   7       51.86       45.93      2.88 o 
  -8  -2   7       56.90       62.59      2.99 o 
  -7  -2   7       32.55       28.49      2.24 o 
  -6  -2   7       37.99       36.52      3.71 o 
  -5  -2   7       30.74       26.30      2.20 o 
  -4  -2   7       42.73       29.43      1.68 o 
  -3  -2   7        4.50        5.47      1.54 o 
  -2  -2   7        8.91        4.67      1.33 o 
  -1  -2   7      394.31      416.83     10.58 o 
   0  -2   7       10.91        4.09      0.77 o 
   1  -2   7        5.55        7.81      1.40 o 
   2  -2   7        4.71        5.34      1.32 o 
   3  -2   7        0.17        1.42      0.68 o 
   4  -2   7      147.72      153.16      3.24 o 
   5  -2   7      613.10      603.28      9.55 o 
   6  -2   7       92.46       91.90      3.68 o 
   7  -2   7       72.92       56.43      2.60 o 
   8  -2   7       72.30       58.60      3.21 o 
  -9  -1   7      382.07      365.12     17.31 o 
  -8  -1   7        1.80        1.58      0.47 o 
  -7  -1   7       74.42       69.72      3.44 o 
  -6  -1   7      147.10      112.51      4.46 o 
  -5  -1   7      831.07      813.82     18.26 o 
  -4  -1   7       26.13       28.65      2.20 o 
  -3  -1   7      301.07      314.13      9.62 o 
  -2  -1   7       26.27       35.25      3.16 o 
  -1  -1   7     1081.07     1188.77     17.02 o 
   0  -1   7      763.19      910.62     14.32 o 
   1  -1   7        5.21        6.38      0.85 o 
   2  -1   7        0.17        1.74      0.82 o 
   3  -1   7      326.22      359.96      9.73 o 
   4  -1   7       56.52       77.75      2.23 o 
   5  -1   7      363.83      344.91      7.19 o 
   6  -1   7       16.17       16.73      1.72 o 
   7  -1   7       35.33       32.02      2.19 o 
   8  -1   7       10.84       11.11      1.15 o 
  -9   0   7        2.55        1.66      0.55 o 
  -8   0   7       15.75       15.19      1.94 o 
  -7   0   7       10.99       10.87      1.14 o 
  -6   0   7       10.40        9.68      1.37 o 
  -5   0   7      117.37      118.45      4.08 o 
  -4   0   7       57.73       51.78      2.98 o 
  -3   0   7       32.34       34.22      3.16 o 
  -2   0   7       38.39       40.11      3.22 o 
  -1   0   7      665.62      619.50     11.90 o 
   0   0   7      206.35      228.42      7.03 o 
   1   0   7      376.06      403.77     13.10 o 
   2   0   7      187.00      212.20      6.79 o 
   3   0   7        4.67       18.51      2.14 o 
   4   0   7       62.62       60.02      3.27 o 
   5   0   7        5.23        4.51      0.75 o 
   6   0   7       71.79       86.61      3.76 o 
   7   0   7        0.49        0.52      0.52 o 
   8   0   7       88.91       84.06      2.59 o 
   9   0   7        4.83        2.03      0.70 o 
  -8   1   7      497.95      501.21     11.60 o 
  -7   1   7       25.58       24.47      2.79 o 
  -6   1   7      557.77      574.69      8.28 o 
  -5   1   7        2.11        2.78      0.90 o 
  -4   1   7       66.52       53.27      2.77 o 
  -3   1   7        2.08        9.37      1.31 o 
  -2   1   7       86.77       79.40      4.44 o 
  -1   1   7      154.18      171.03      6.07 o 
   0   1   7      489.79      514.00      9.99 o 
   1   1   7        1.28        0.34      0.48 o 
   2   1   7      296.31      329.88      6.45 o 
   3   1   7        0.40        2.58      0.87 o 
   4   1   7      268.01      238.75      7.68 o 
   5   1   7       34.92       41.70      1.99 o 
   6   1   7        2.83        2.89      0.72 o 
   7   1   7        0.09        0.94      0.54 o 
   8   1   7        0.60        1.25      0.77 o 
   9   1   7        2.74        4.22      0.74 o 
  -8   2   7        3.40        3.18      0.72 o 
  -7   2   7      121.72      127.99      3.82 o 
  -6   2   7      168.87      164.55      5.13 o 
  -5   2   7       39.36       45.34      2.06 o 
  -4   2   7      682.52      645.98     12.37 o 
  -3   2   7      146.65      134.54      5.19 o 
  -2   2   7      379.25      359.59      9.43 o 
  -1   2   7       16.62       13.69      1.81 o 
   0   2   7        0.20        0.87      0.64 o 
   1   2   7      173.65      185.06      5.71 o 
   2   2   7      259.64      257.82     10.14 o 
   3   2   7      302.55      310.73      7.89 o 
   4   2   7       98.58       91.43      3.06 o 
   5   2   7      269.34      293.04      7.83 o 
   6   2   7       51.48       47.31      2.18 o 
   7   2   7       25.85       26.68      2.21 o 
   8   2   7       81.16       80.72      2.90 o 
   9   2   7       41.25       36.28      2.14 o 
  10   2   7        8.33        3.76      0.88 o 
  -7   3   7        7.11       10.10      0.95 o 
  -6   3   7       42.45       57.14      2.28 o 
  -5   3   7       14.43       12.21      1.25 o 
  -4   3   7     1234.89     1214.57     15.53 o 
  -3   3   7     2304.63     2165.81     18.11 o 
  -2   3   7     1515.28     1382.82     74.53 o 
  -1   3   7      291.50      250.76      7.59 o 
   0   3   7      139.80      135.59      5.27 o 
   1   3   7        0.41        1.49      0.65 o 
   2   3   7       12.17       21.67      1.90 o 
   3   3   7       68.53       59.94      3.36 o 
   4   3   7       78.20       70.35      2.74 o 
   5   3   7       27.79       32.51      1.62 o 
   6   3   7      145.11      139.82      4.59 o 
   7   3   7        3.20        3.80      1.38 o 
   8   3   7       26.29       31.63      3.37 o 
   9   3   7       68.35       68.66      3.09 o 
  10   3   7      103.45      106.65      4.33 o 
  -7   4   7        0.45        0.95      0.61 o 
  -6   4   7      170.20      181.78      6.70 o 
  -5   4   7      165.16      146.12      5.07 o 
  -4   4   7      186.53      226.80      7.67 o 
  -3   4   7       13.02       22.89      2.28 o 
  -2   4   7     2900.02     2595.23     55.74 o 
  -1   4   7      357.07      313.09      6.07 o 
   0   4   7       27.49       15.22      1.88 o 
   1   4   7       78.29       72.69      3.80 o 
   2   4   7      447.08      468.13      8.95 o 
   3   4   7       14.14        7.15      1.16 o 
   4   4   7      158.64      179.98      6.74 o 
   5   4   7      185.13      186.48      4.90 o 
   6   4   7      436.95      447.64     11.50 o 
   7   4   7       19.06       16.94      2.49 o 
   8   4   7        0.11        0.94      0.69 o 
   9   4   7        8.61        5.64      1.47 o 
  10   4   7       25.35       23.04      2.22 o 
  11   4   7       93.20       78.14      2.77 o 
  -6   5   7        0.14        0.59      0.63 o 
  -5   5   7      142.10      125.49      6.06 o 
  -4   5   7       57.67       62.00      3.47 o 
  -3   5   7       85.69       66.79      3.78 o 
  -2   5   7       15.76        9.88      2.31 o 
  -1   5   7      729.81      717.22     14.09 o 
   0   5   7        2.32        2.99      0.79 o 
   1   5   7       36.72       35.43      1.74 o 
   2   5   7      183.27      205.56      6.26 o 
   3   5   7      221.85      204.82      5.60 o 
   4   5   7      212.46      219.39      5.27 o 
   5   5   7       75.83       79.40      3.59 o 
   6   5   7      144.24      159.76      3.98 o 
   7   5   7      191.49      205.15      8.06 o 
   8   5   7       32.17       29.68      2.24 o 
   9   5   7        3.83        1.76      0.73 o 
  10   5   7       11.13        9.70      1.57 o 
  11   5   7        0.06        0.36      0.48 o 
  -5   6   7      252.86      236.85      7.23 o 
  -4   6   7       36.02       43.38      3.74 o 
  -3   6   7      189.95      198.84      8.62 o 
  -2   6   7      123.56      132.99      7.17 o 
  -1   6   7      359.87      382.54     11.99 o 
   0   6   7      199.32      195.99      6.35 o 
   1   6   7     2452.95     2374.71     25.14 o 
   2   6   7       85.60       82.47      2.38 o 
   3   6   7      681.73      636.73     10.14 o 
   4   6   7        4.81        2.85      0.85 o 
   5   6   7        0.46        3.04      0.86 o 
   6   6   7        1.01        2.82      0.80 o 
   7   6   7        1.71        2.05      1.05 o 
   8   6   7        0.66        1.50      0.63 o 
   9   6   7        1.86        3.01      1.15 o 
  10   6   7        0.22        1.30      0.71 o 
  11   6   7       11.75       12.44      1.30 o 
  -4   7   7       29.69       27.53      2.58 o 
  -3   7   7       10.63        7.28      1.74 o 
  -2   7   7       11.66        8.13      1.92 o 
  -1   7   7       23.41       20.95      2.88 o 
   0   7   7        2.07        0.72      0.55 o 
   1   7   7      451.16      445.10     12.27 o 
   2   7   7      461.76      468.42      7.41 o 
   3   7   7      725.19      697.15     10.86 o 
   4   7   7       11.56       16.90      1.75 o 
   5   7   7       99.47       80.75      5.48 o 
   6   7   7        0.76        2.59      1.23 o 
   7   7   7      117.50      120.36      6.46 o 
   8   7   7        4.10        3.42      1.35 o 
   9   7   7        4.41        6.44      1.50 o 
  10   7   7       55.51       58.99      2.32 o 
  11   7   7       28.96       29.37      1.83 o 
  -3   8   7       93.80      124.09      5.21 o 
  -2   8   7      118.89      121.69      5.95 o 
  -1   8   7       29.56       27.91      3.15 o 
   0   8   7      371.50      357.63      7.58 o 
   1   8   7       61.98       66.00      3.87 o 
   2   8   7      570.87      482.33     13.41 o 
   3   8   7       51.95       44.75      4.18 o 
   4   8   7      619.36      601.54     15.30 o 
   5   8   7       47.50       46.44      4.23 o 
   6   8   7       59.02       62.52      3.24 o 
   7   8   7       77.44       75.92      3.39 o 
   8   8   7       73.40       66.00      4.57 o 
   9   8   7       50.99       60.56      4.04 o 
  10   8   7       15.36       17.35      1.29 o 
  -2   9   7        8.36       14.18      1.18 o 
  -1   9   7        4.98        9.28      1.60 o 
   0   9   7      143.64      141.86      8.72 o 
   1   9   7       25.87       26.20      2.91 o 
   2   9   7        0.16       -0.15      1.15 o 
   3   9   7      274.72      296.05     10.70 o 
   4   9   7      303.42      284.65     10.58 o 
   5   9   7       23.64       26.56      2.02 o 
   6   9   7      410.51      421.23      7.97 o 
   7   9   7       55.83       51.54      2.69 o 
   8   9   7       21.14       24.78      2.62 o 
   9   9   7       17.80       20.79      2.24 o 
  10   9   7        4.31        3.70      0.62 o 
  -1  10   7       13.97       10.54      1.42 o 
   0  10   7      147.47      142.99     11.98 o 
   1  10   7        8.66       11.23      1.84 o 
   2  10   7        0.41        1.24      0.98 o 
   3  10   7        7.42        4.39      0.91 o 
   4  10   7      140.09      121.30      6.77 o 
   5  10   7        0.02       -0.53      1.03 o 
   6  10   7       17.46       18.10      2.52 o 
   7  10   7       40.66       34.89      2.04 o 
   8  10   7        7.04        9.67      1.47 o 
   9  10   7        0.11        1.93      0.56 o 
  10  10   7       12.84       13.51      1.25 o 
   1  11   7       24.84       22.27      2.14 o 
   2  11   7       44.17       48.65      2.53 o 
   3  11   7      207.38      225.11      8.34 o 
   4  11   7        4.28        5.77      1.56 o 
   5  11   7       22.41       23.73      2.88 o 
   6  11   7       21.59       24.95      2.81 o 
   7  11   7       50.85       54.85      3.57 o 
   8  11   7       46.87       48.45      2.64 o 
   4  12   7      175.30      199.02      7.38 o 
   5  12   7        0.31        1.23      0.96 o 
   6  12   7       51.11       52.44      3.66 o 
  -6  -9   8        2.11        2.99      0.95 o 
  -5  -9   8       10.18        7.96      0.79 o 
  -4  -9   8        7.33        7.13      1.19 o 
  -3  -9   8       37.51       32.31      1.90 o 
  -2  -9   8       17.39       21.10      1.23 o 
  -1  -9   8       74.21       81.99      3.22 o 
   0  -9   8       20.27       19.93      1.42 o 
  -7  -8   8        0.01        0.10      0.72 o 
  -6  -8   8        8.17        8.34      0.85 o 
  -5  -8   8       46.46       46.72      3.17 o 
  -4  -8   8      248.77      248.12      7.78 o 
  -3  -8   8       11.33       11.22      1.18 o 
  -2  -8   8      163.07      165.94      4.27 o 
  -1  -8   8       54.24       54.53      2.86 o 
   0  -8   8       49.32       50.64      6.46 o 
   1  -8   8        3.16        3.54      0.88 o 
  -8  -7   8       32.81       26.29      1.02 o 
  -7  -7   8        1.50        2.51      0.89 o 
  -6  -7   8       35.16       31.43      1.40 o 
  -5  -7   8       42.55       40.89      3.33 o 
  -4  -7   8      167.82      166.05      7.06 o 
  -3  -7   8      237.07      270.80      5.94 o 
  -2  -7   8      251.43      238.43      5.79 o 
  -1  -7   8       98.14      103.43      3.74 o 
   0  -7   8       74.91       66.03      2.74 o 
   1  -7   8        7.22        6.52      0.93 o 
   2  -7   8        6.88        5.97      1.19 o 
  -9  -6   8       95.11       84.14      2.10 o 
  -8  -6   8       97.42       77.88      2.88 o 
  -7  -6   8       45.16       37.99      2.21 o 
  -6  -6   8      101.54      105.70      3.47 o 
  -5  -6   8      273.67      265.89      5.68 o 
  -4  -6   8       18.72       18.86      2.64 o 
  -3  -6   8      507.95      537.74      9.15 o 
  -2  -6   8      111.98      127.18      4.42 o 
  -1  -6   8      259.81      242.44      6.06 o 
   0  -6   8       12.32        6.71      1.10 o 
   1  -6   8       29.88       29.64      3.04 o 
   2  -6   8      217.18      204.72      9.07 o 
   3  -6   8      144.22      152.79      2.88 o 
   4  -6   8        0.30        0.71      0.48 o 
  -9  -5   8       15.02       11.41      0.90 o 
  -8  -5   8       61.04       64.30      2.59 o 
  -7  -5   8       15.48       19.10      1.41 o 
  -6  -5   8      115.43      102.27      2.74 o 
  -5  -5   8        7.75        5.61      0.93 o 
  -4  -5   8      105.70      112.13      5.96 o 
  -3  -5   8        5.44        8.45      1.24 o 
  -2  -5   8      467.91      487.73      8.45 o 
  -1  -5   8       48.04       47.40      2.74 o 
   0  -5   8       12.98       16.21      1.66 o 
   1  -5   8      402.49      336.87      9.80 o 
   2  -5   8      110.85      102.56      5.33 o 
   3  -5   8       92.29       77.61      2.44 o 
   4  -5   8      149.61      142.97      3.65 o 
   5  -5   8       26.40       25.40      1.89 o 
  -9  -4   8       59.79       56.02      2.34 o 
  -8  -4   8       34.88       33.86      2.72 o 
  -7  -4   8      102.29      111.65      5.46 o 
  -6  -4   8      266.54      261.47      8.60 o 
  -5  -4   8      183.66      183.72      5.79 o 
  -4  -4   8      377.70      372.65     10.45 o 
  -3  -4   8      155.19      181.77      7.44 o 
  -2  -4   8      783.44      822.39     10.51 o 
  -1  -4   8      130.27      135.45      5.66 o 
   0  -4   8        1.38        2.26      0.61 o 
   1  -4   8       42.83       40.30      2.36 o 
   2  -4   8      293.65      277.16      8.80 o 
   3  -4   8        8.85        4.96      0.75 o 
   4  -4   8        4.74        4.54      0.86 o 
   5  -4   8       99.52       87.87      2.97 o 
   6  -4   8       28.71       27.31      2.00 o 
  -9  -3   8       30.55       28.22      1.16 o 
  -8  -3   8       22.20       21.58      1.63 o 
  -7  -3   8       79.26       56.74      2.88 o 
  -6  -3   8       11.58       14.55      2.23 o 
  -5  -3   8       67.88       69.22      3.06 o 
  -4  -3   8      122.02      115.43      4.19 o 
  -3  -3   8       87.69      114.06      4.26 o 
  -2  -3   8      131.47      121.12      3.09 o 
  -1  -3   8       47.90       46.86      2.00 o 
   0  -3   8      222.81      214.85      4.97 o 
   1  -3   8       17.83       18.14      1.29 o 
   2  -3   8       37.12       39.06      2.43 o 
   3  -3   8       77.42       79.74      3.81 o 
   4  -3   8      114.66      105.76      3.46 o 
   5  -3   8        0.09        0.90      0.53 o 
   6  -3   8        1.88        1.39      0.51 o 
   7  -3   8      232.84      201.09      5.19 o 
  -9  -2   8        8.57       10.39      1.08 o 
  -8  -2   8      162.30      176.88      4.78 o 
  -7  -2   8        1.42        2.96      0.79 o 
  -6  -2   8        2.27        2.64      1.07 o 
  -5  -2   8      255.05      191.50      7.89 o 
  -4  -2   8       71.88       98.62      3.09 o 
  -3  -2   8      169.55      174.53      5.79 o 
  -2  -2   8       94.94       95.83      4.61 o 
  -1  -2   8      993.30     1092.90      9.21 o 
   0  -2   8      553.76      575.12      6.69 o 
   1  -2   8      380.45      366.54      5.37 o 
   2  -2   8      488.24      499.62      8.09 o 
   3  -2   8       10.59       12.69      1.42 o 
   4  -2   8        1.10       -0.07      0.48 o 
   5  -2   8       74.94       87.49      3.55 o 
   6  -2   8       69.11       65.95      2.97 o 
   7  -2   8       92.45       76.55      2.94 o 
  -9  -1   8      108.31      104.01      3.11 o 
  -8  -1   8        7.42        2.94      0.54 o 
  -7  -1   8        2.65        3.23      1.31 o 
  -6  -1   8        0.65        0.20      0.57 o 
  -5  -1   8       38.67       52.71      4.35 o 
  -4  -1   8        4.44        8.18      1.50 o 
  -3  -1   8      106.86       86.03      4.58 o 
  -2  -1   8      282.63      303.19      9.82 o 
  -1  -1   8        5.61        7.99      1.62 o 
   0  -1   8       19.39       23.43      1.75 o 
   1  -1   8      601.52      644.29      8.71 o 
   2  -1   8      209.51      180.94      4.73 o 
   3  -1   8      532.87      515.72      8.18 o 
   4  -1   8       63.74       69.10      3.31 o 
   5  -1   8       26.43       26.94      2.04 o 
   6  -1   8       59.63       61.36      3.02 o 
   7  -1   8        0.82        3.46      0.79 o 
   8  -1   8       81.15       62.57      2.26 o 
  -8   0   8       39.92       47.17      3.24 o 
  -7   0   8       36.24       37.35      1.88 o 
  -6   0   8       45.88       48.99      2.87 o 
  -5   0   8       64.12       75.88      3.63 o 
  -4   0   8        0.63        0.01      0.65 o 
  -3   0   8      119.46      104.36      3.15 o 
  -2   0   8      145.78      177.95      4.77 o 
  -1   0   8       94.32      126.97      5.85 o 
   0   0   8      152.06      157.41      6.25 o 
   1   0   8      600.05      643.60     16.83 o 
   2   0   8      394.73      429.93     10.35 o 
   3   0   8       17.58       18.42      2.89 o 
   4   0   8      419.96      434.54      8.09 o 
   5   0   8      212.56      216.67      5.57 o 
   6   0   8       89.60       92.70      3.79 o 
   7   0   8        9.75        6.77      1.12 o 
   8   0   8       11.76       11.66      1.40 o 
   9   0   8        0.64        0.96      0.44 o 
  -8   1   8       39.36       46.29      1.66 o 
  -7   1   8      180.68      170.83      4.39 o 
  -6   1   8      324.47      369.66      7.63 o 
  -5   1   8        1.11        0.38      0.65 o 
  -4   1   8       14.43       15.53      4.56 o 
  -3   1   8      227.75      227.95      5.46 o 
  -2   1   8       87.45      104.92      3.09 o 
  -1   1   8      292.05      284.33      8.57 o 
   0   1   8       53.01       54.60      3.70 o 
   1   1   8      111.65      117.64      5.05 o 
   2   1   8        7.05        9.36      1.57 o 
   3   1   8       87.21       89.18      4.77 o 
   4   1   8      502.60      526.10      8.55 o 
   5   1   8       18.43       21.43      1.46 o 
   6   1   8      724.54      761.70     10.84 o 
   7   1   8      110.49      108.17      3.15 o 
   8   1   8       56.47       55.49      2.07 o 
   9   1   8       36.10       30.37      2.38 o 
  -7   2   8      106.79       93.96      2.96 o 
  -6   2   8      127.17      128.09      4.13 o 
  -5   2   8      466.20      434.05      6.76 o 
  -4   2   8       79.67       96.99      6.77 o 
  -3   2   8       43.13       40.60      1.77 o 
  -2   2   8      117.14      124.44      3.77 o 
  -1   2   8      106.38      111.67      6.29 o 
   0   2   8      183.36      187.99      6.68 o 
   1   2   8       23.68       21.38      2.17 o 
   2   2   8       25.87       26.51      2.45 o 
   3   2   8      358.20      377.10      9.44 o 
   4   2   8       16.58       12.92      1.32 o 
   5   2   8        4.96        2.42      0.98 o 
   6   2   8      234.24      244.82      9.14 o 
   7   2   8       12.11        8.43      1.28 o 
   8   2   8       39.32       44.93      2.59 o 
   9   2   8        2.72        4.53      0.77 o 
  -6   3   8       59.12       51.35      2.53 o 
  -5   3   8       45.74       44.05      2.80 o 
  -4   3   8      213.05      196.42      6.58 o 
  -3   3   8       80.33       49.18      3.21 o 
  -2   3   8      292.35      290.02      6.78 o 
  -1   3   8       91.19       90.83      3.44 o 
   0   3   8       48.61       47.74      2.43 o 
   1   3   8      139.64      136.79      5.57 o 
   2   3   8       18.40       36.33      2.81 o 
   3   3   8      314.21      313.33      8.31 o 
   4   3   8      228.04      228.48      5.57 o 
   5   3   8        2.25        4.75      1.46 o 
   6   3   8        8.51        8.17      1.73 o 
   7   3   8        0.11        2.41      1.26 o 
   8   3   8      100.29       92.54      5.52 o 
   9   3   8        9.06       14.91      1.38 o 
  10   3   8        0.47        0.94      0.55 o 
  -6   4   8       72.99       72.27      3.60 o 
  -5   4   8       71.84       93.17      3.80 o 
  -4   4   8      832.00      822.44     12.65 o 
  -3   4   8       58.77       64.41      3.75 o 
  -2   4   8      996.47      887.47     22.97 o 
  -1   4   8      133.58      150.83      4.73 o 
   0   4   8       32.48       42.01      1.78 o 
   1   4   8       16.50       18.58      1.34 o 
   2   4   8      109.69      113.52      2.88 o 
   3   4   8       15.28       12.03      1.21 o 
   4   4   8      382.60      336.33      6.59 o 
   5   4   8       22.83       24.47      1.89 o 
   6   4   8      175.01      178.44      9.10 o 
   7   4   8       11.47       15.18      2.39 o 
   8   4   8      100.17       93.69      3.73 o 
   9   4   8       25.92       23.14      2.58 o 
  10   4   8        1.95        0.20      0.52 o 
  -5   5   8       31.69       26.98      2.59 o 
  -4   5   8       10.46        7.83      1.28 o 
  -3   5   8        3.34        2.11      1.47 o 
  -2   5   8      221.15      210.98      6.82 o 
  -1   5   8        0.43       -0.13      1.09 o 
   0   5   8       52.18       47.56      2.17 o 
   1   5   8       33.13       31.51      1.82 o 
   2   5   8       37.50       43.44      2.05 o 
   3   5   8       15.76       18.90      2.11 o 
   4   5   8       24.04       24.20      1.98 o 
   5   5   8       13.75       11.23      3.71 o 
   6   5   8        7.85       10.45      1.42 o 
   7   5   8      195.79      234.24      8.56 o 
   8   5   8        2.59        3.05      0.83 o 
   9   5   8       48.87       50.38      2.63 o 
  10   5   8        1.12        1.71      0.74 o 
  -5   6   8      234.24      240.28      6.19 o 
  -4   6   8        1.13       -0.71      0.89 o 
  -3   6   8       69.97       65.41      4.78 o 
  -2   6   8       57.86       63.26      4.94 o 
  -1   6   8     1006.77      981.48     19.60 o 
   0   6   8      106.84      134.56      6.48 o 
   1   6   8      903.28      867.49      9.38 o 
   2   6   8      203.67      178.88      3.71 o 
   3   6   8      366.37      322.80     15.86 o 
   4   6   8       10.30       10.83      1.52 o 
   5   6   8      561.03      546.35     15.54 o 
   6   6   8        1.74        2.76      1.36 o 
   7   6   8      141.65      144.82      6.36 o 
   8   6   8        7.87        7.81      1.17 o 
   9   6   8       25.29       28.76      1.78 o 
  10   6   8        0.14        0.55      0.39 o 
  -4   7   8       40.29       40.45      2.74 o 
  -3   7   8       12.10       19.26      2.39 o 
  -2   7   8       26.21       31.01      3.28 o 
  -1   7   8      119.73      122.68      6.75 o 
   0   7   8      205.98      178.10      5.50 o 
   1   7   8      734.80      655.57     15.22 o 
   2   7   8       14.36        9.55      2.10 o 
   3   7   8      197.94      194.04      9.17 o 
   4   7   8       20.27       25.69      3.49 o 
   5   7   8        7.41        5.05      1.64 o 
   6   7   8      516.51      525.71     14.27 o 
   7   7   8       65.47       65.65      3.29 o 
   8   7   8      150.15      151.34      6.85 o 
   9   7   8       54.86       58.49      3.85 o 
  10   7   8        2.61        3.20      0.84 o 
  -3   8   8      341.01      366.16      7.92 o 
  -2   8   8      171.44      200.95      7.17 o 
  -1   8   8      187.95      157.31      7.04 o 
   0   8   8       96.17       79.37      6.84 o 
   1   8   8      451.28      411.52     10.18 o 
   2   8   8       61.70       78.16      5.50 o 
   3   8   8      585.25      520.75     14.71 o 
   4   8   8      692.42      658.02     16.84 o 
   5   8   8        4.45        6.54      1.89 o 
   6   8   8      175.03      159.60      7.78 o 
   7   8   8      120.87      119.48      4.26 o 
   8   8   8        0.48        2.95      1.08 o 
   9   8   8       24.20       18.80      2.14 o 
  10   8   8       27.44       26.18      1.58 o 
  -2   9   8       65.15       62.69      3.00 o 
  -1   9   8       24.35       31.07      2.61 o 
   0   9   8       40.30       43.79      3.44 o 
   1   9   8        0.55        0.73      0.79 o 
   2   9   8       57.31       44.14      2.73 o 
   3   9   8       37.20       31.64      4.37 o 
   4   9   8      199.09      189.48      8.86 o 
   5   9   8      379.51      367.38      7.36 o 
   6   9   8      434.80      461.09      8.30 o 
   7   9   8       44.82       43.57      2.45 o 
   8   9   8       34.77       37.88      3.02 o 
   9   9   8       49.92       50.61      3.12 o 
  10   9   8        1.35        1.46      0.55 o 
   0  10   8      184.37      184.67      6.07 o 
   1  10   8      195.86      214.89     29.91 o 
   2  10   8        3.82        2.13      1.02 o 
   3  10   8       54.98       46.70      4.04 o 
   4  10   8       56.18       48.04      4.28 o 
   5  10   8        0.05       -0.68      0.91 o 
   6  10   8       20.26       17.70      2.45 o 
   7  10   8       14.30       16.91      1.54 o 
   8  10   8      123.03      133.08      4.70 o 
   9  10   8       27.58       30.24      1.44 o 
   2  11   8        6.73       12.58      1.67 o 
   3  11   8        7.25        7.66      1.61 o 
   4  11   8       25.75       23.32      2.76 o 
   5  11   8        0.27        0.87      0.94 o 
   6  11   8      177.84      188.29      7.25 o 
   7  11   8       57.67       53.66      3.35 o 
   8  11   8       54.26       54.92      2.46 o 
  -5  -9   9        1.16        0.57      0.34 o 
  -4  -9   9        0.05        0.26      0.45 o 
  -3  -9   9        2.53        3.13      0.62 o 
  -6  -8   9        0.68        0.78      0.40 o 
  -5  -8   9        1.79        1.61      0.40 o 
  -4  -8   9        1.74        4.03      1.00 o 
  -3  -8   9       19.07       17.49      2.97 o 
  -2  -8   9        0.56        0.86      0.43 o 
  -1  -8   9       12.42       11.85      0.90 o 
   0  -8   9      132.11      110.88     15.74 o 
  -6  -7   9       92.41       70.19      2.41 o 
  -5  -7   9       53.76       59.02      2.20 o 
  -4  -7   9       22.22       24.90      2.48 o 
  -3  -7   9      272.33      257.60     11.21 o 
  -2  -7   9        0.63        0.06      0.59 o 
  -1  -7   9        5.15        7.52      1.85 o 
   0  -7   9       12.70       13.55      1.10 o 
   1  -7   9        2.92        3.75      0.63 o 
  -8  -6   9       58.07       48.29      2.90 o 
  -7  -6   9      250.60      219.56      5.30 o 
  -6  -6   9       19.63       22.02      1.96 o 
  -5  -6   9      153.17      162.86      3.89 o 
  -4  -6   9      238.67      220.08      7.60 o 
  -3  -6   9       38.47       51.56      2.44 o 
  -2  -6   9      130.75      136.30      4.15 o 
  -1  -6   9      208.79      212.03      6.56 o 
   0  -6   9       31.81       28.46      1.86 o 
   1  -6   9        8.38       12.12      1.80 o 
   2  -6   9       14.86       14.76      1.23 o 
   3  -6   9      114.11      104.05      3.51 o 
  -8  -5   9       14.77       13.34      1.15 o 
  -7  -5   9       30.58       31.98      2.37 o 
  -6  -5   9       31.12       20.39      1.56 o 
  -5  -5   9        1.78        4.06      1.16 o 
  -4  -5   9      182.65      188.56      7.24 o 
  -3  -5   9       15.21       14.63      2.25 o 
  -2  -5   9       10.27        9.53      1.28 o 
  -1  -5   9        8.35       10.64      1.34 o 
   0  -5   9        1.03        1.57      0.73 o 
   1  -5   9       96.35       83.60      5.15 o 
   2  -5   9        0.20        0.80      0.69 o 
   3  -5   9        0.16        1.13      0.81 o 
   4  -5   9       63.50       59.67      2.95 o 
  -8  -4   9       24.73       21.55      1.32 o 
  -7  -4   9       44.49       46.10      2.55 o 
  -6  -4   9       80.47       92.07      4.56 o 
  -5  -4   9       15.47        9.68      1.15 o 
  -4  -4   9      862.90      849.20     15.19 o 
  -3  -4   9       24.44       28.86      3.08 o 
  -2  -4   9     1097.99     1110.72     11.89 o 
  -1  -4   9      381.96      385.33      7.62 o 
   0  -4   9       27.44       27.90      2.01 o 
   1  -4   9        3.54        2.90      0.79 o 
   2  -4   9       16.08       17.13      2.23 o 
   3  -4   9       12.56        9.27      2.07 o 
   4  -4   9        0.30        1.57      0.93 o 
   5  -4   9        5.86        5.83      0.69 o 
  -8  -3   9       17.30       14.98      1.15 o 
  -7  -3   9       36.50       34.77      2.02 o 
  -6  -3   9        1.01        1.25      0.75 o 
  -5  -3   9        7.43        5.85      1.31 o 
  -4  -3   9       20.02       29.10      2.00 o 
  -3  -3   9       74.77       62.99      4.28 o 
  -2  -3   9      747.75      773.24     24.84 o 
  -1  -3   9        5.68        5.22      0.78 o 
   0  -3   9      380.66      376.99      5.71 o 
   1  -3   9       35.43       45.04      2.41 o 
   2  -3   9        6.24        2.51      1.14 o 
   3  -3   9       42.11       42.06      2.44 o 
   4  -3   9        0.38        0.54      0.84 o 
   5  -3   9       19.67       15.35      1.29 o 
   6  -3   9       68.94       47.54      1.86 o 
  -8  -2   9      120.51      117.29      7.65 o 
  -7  -2   9      153.57      148.50      5.87 o 
  -6  -2   9      196.81      194.35      8.30 o 
  -5  -2   9      135.69      126.33      3.94 o 
  -4  -2   9      323.06      329.72      6.54 o 
  -3  -2   9      143.64      169.62      6.80 o 
  -2  -2   9       66.70       50.51      2.81 o 
  -1  -2   9      747.76      750.15      9.93 o 
   0  -2   9      619.68      604.03      7.13 o 
   1  -2   9       89.84       76.41      2.57 o 
   2  -2   9        3.31        2.66      0.71 o 
   3  -2   9       10.51       12.01      2.09 o 
   4  -2   9       44.55       48.56      3.96 o 
   5  -2   9       83.12       76.76      3.75 o 
   6  -2   9      151.44      143.31      3.81 o 
   7  -2   9       88.53       60.76      2.70 o 
  -8  -1   9        0.83       -0.01      0.47 o 
  -7  -1   9        9.61        8.80      0.87 o 
  -6  -1   9        2.15        1.94      0.67 o 
  -5  -1   9        5.90        3.50      1.23 o 
  -4  -1   9       17.64       12.38      1.37 o 
  -3  -1   9       73.04       71.55      2.62 o 
  -2  -1   9       62.40       58.81      3.23 o 
  -1  -1   9       93.57       95.88      3.67 o 
   0  -1   9       89.40       98.61      2.95 o 
   1  -1   9     1226.40     1254.67     24.85 o 
   2  -1   9        0.75        1.27      0.53 o 
   3  -1   9       13.16        8.20      1.79 o 
   4  -1   9       42.53       45.69      3.87 o 
   5  -1   9       19.31       19.02      2.60 o 
   6  -1   9       38.05       34.83      2.10 o 
   7  -1   9      137.13      110.76      3.25 o 
   8  -1   9       14.32        7.58      0.96 o 
  -8   0   9        6.39        4.40      0.79 o 
  -7   0   9      319.88      337.22      5.85 o 
  -6   0   9       11.92        9.39      1.20 o 
  -5   0   9      168.69      193.50      5.43 o 
  -4   0   9      211.32      220.29      5.51 o 
  -3   0   9       38.55       36.24      1.93 o 
  -2   0   9       28.70       32.97      2.22 o 
  -1   0   9       68.97       75.58      3.24 o 
   0   0   9        5.07        5.06      1.06 o 
   1   0   9      582.54      574.75      8.51 o 
   2   0   9        0.66        0.98      0.51 o 
   3   0   9      648.69      681.73      9.93 o 
   4   0   9      291.02      299.32      9.71 o 
   5   0   9       16.10       14.55      2.34 o 
   6   0   9       16.88       15.11      1.51 o 
   7   0   9       20.88       22.38      1.65 o 
   8   0   9        5.50        6.35      1.19 o 
  -7   1   9      215.53      235.43      7.51 o 
  -6   1   9      188.66      182.54      4.78 o 
  -5   1   9        4.00        2.15      1.02 o 
  -4   1   9       48.20       48.20      4.27 o 
  -3   1   9      563.32      590.77     30.12 o 
  -2   1   9      155.20      147.75      3.85 o 
  -1   1   9      352.71      350.32      7.90 o 
   0   1   9       29.80       28.70      2.01 o 
   1   1   9       84.31       84.15      2.65 o 
   2   1   9       10.53       10.04      0.97 o 
   3   1   9       77.42       74.48      2.53 o 
   4   1   9      208.94      226.72     10.76 o 
   5   1   9      553.40      614.49     14.31 o 
   6   1   9      504.18      490.70     12.66 o 
   7   1   9        8.79        6.11      1.57 o 
   8   1   9        0.71        0.21      0.60 o 
   9   1   9       63.76       45.04      2.42 o 
  -7   2   9       25.49       27.26      2.07 o 
  -6   2   9       23.35       15.47      2.13 o 
  -5   2   9        7.36       14.61      2.51 o 
  -4   2   9        2.06        6.51      1.16 o 
  -3   2   9       12.27       12.01      1.40 o 
  -2   2   9     1284.06     1355.39     29.11 o 
  -1   2   9      735.66      737.27      9.20 o 
   0   2   9      290.42      289.62      7.74 o 
   1   2   9      208.77      218.66      5.33 o 
   2   2   9       85.25       92.46      4.53 o 
   3   2   9      142.47      144.99      3.50 o 
   4   2   9      284.84      296.13      8.65 o 
   5   2   9       18.96       20.58      2.67 o 
   6   2   9       47.98       61.59      4.64 o 
   7   2   9      107.46      117.33      6.19 o 
   8   2   9       96.11       90.42      4.95 o 
   9   2   9       11.44       14.19      1.66 o 
  -6   3   9        1.58        1.62      0.76 o 
  -5   3   9        1.27        2.81      0.77 o 
  -4   3   9      742.79      860.41     33.47 o 
  -3   3   9       67.90       58.83      3.18 o 
  -2   3   9     1298.11     1366.42     28.12 o 
  -1   3   9      938.42      939.86     12.51 o 
   0   3   9       69.05       74.87      2.78 o 
   1   3   9       63.13       64.43      2.97 o 
   2   3   9        0.54        1.27      1.07 o 
   3   3   9       14.79       16.06      1.48 o 
   4   3   9       76.16       79.46      2.59 o 
   5   3   9      286.52      324.04      9.98 o 
   6   3   9      216.99      230.05      8.70 o 
   7   3   9       95.76      106.47      5.92 o 
   8   3   9      261.53      293.05      9.09 o 
   9   3   9        7.41        6.24      0.81 o 
  -5   4   9        4.14        4.28      0.76 o 
  -4   4   9      206.80      215.17      7.54 o 
  -3   4   9      137.86      137.48      5.24 o 
  -2   4   9      261.70      271.79      5.68 o 
  -1   4   9      249.90      236.35      6.59 o 
   0   4   9     1178.76     1268.23     18.95 o 
   1   4   9       31.89       34.38      1.94 o 
   2   4   9       18.48       20.32      1.97 o 
   3   4   9      108.75      115.52      5.83 o 
   4   4   9      107.04      104.10      4.04 o 
   5   4   9       12.37       14.29      2.13 o 
   6   4   9       18.04       17.86      3.52 o 
   7   4   9        1.34        2.35      1.05 o 
   8   4   9      381.93      385.12     19.91 o 
   9   4   9       12.27       11.71      1.12 o 
  -5   5   9       46.04       45.71      2.77 o 
  -4   5   9      333.56      373.39      9.89 o 
  -3   5   9       28.77       21.80      2.06 o 
  -2   5   9        0.86        1.67      0.82 o 
  -1   5   9       17.01       20.06      1.96 o 
   0   5   9       80.29       87.54      4.15 o 
   1   5   9       54.51       59.61      3.00 o 
   2   5   9       32.28       34.81      3.91 o 
   3   5   9       72.11       76.53      3.48 o 
   4   5   9      711.34      659.39     72.00 o 
   5   5   9        2.09        0.93      1.15 o 
   6   5   9        4.55        4.72      0.94 o 
   7   5   9       69.62       77.29      4.75 o 
   8   5   9        0.16        0.86      0.56 o 
   9   5   9        2.79        1.85      0.78 o 
  10   5   9       63.24       58.90      2.52 o 
  -4   6   9        2.80        1.36      0.74 o 
  -3   6   9       34.47       29.64      2.98 o 
  -2   6   9        1.94        0.16      0.93 o 
  -1   6   9       86.34       92.99      5.99 o 
   0   6   9      127.93      126.15      6.28 o 
   1   6   9       22.30       21.40      1.99 o 
   2   6   9        0.26        1.13      0.68 o 
   3   6   9      121.70       96.87      6.94 o 
   4   6   9        4.75        3.03      1.43 o 
   5   6   9      187.41      172.55      9.42 o 
   6   6   9       28.08       23.08      3.26 o 
   7   6   9       17.06       15.82      1.53 o 
   8   6   9       45.95       40.11      3.39 o 
   9   6   9       24.76       22.03      2.13 o 
  10   6   9        9.25        7.95      1.03 o 
  -3   7   9       91.62      127.01      5.18 o 
  -2   7   9        2.32        2.75      1.16 o 
  -1   7   9      489.80      537.18     13.53 o 
   0   7   9      131.46      125.85      4.50 o 
   1   7   9      268.12      241.20      9.20 o 
   2   7   9       44.83       52.56      4.73 o 
   3   7   9      156.66      123.62      7.63 o 
   4   7   9        3.25        4.97      1.79 o 
   5   7   9        0.23        0.84      1.02 o 
   6   7   9       23.66       19.27      2.93 o 
   7   7   9        6.78        7.51      1.17 o 
   8   7   9       56.18       53.92      3.87 o 
   9   7   9       66.58       66.15      2.37 o 
  10   7   9        6.77        7.58      0.99 o 
  -2   8   9       57.91       59.26      3.50 o 
  -1   8   9        0.68        0.17      0.83 o 
   0   8   9        0.42       -0.51      0.90 o 
   1   8   9       21.13       20.98      1.90 o 
   2   8   9       48.50       46.82      4.25 o 
   3   8   9        2.05        4.14      1.60 o 
   4   8   9      147.40      114.83      7.25 o 
   5   8   9       10.57        8.75      2.10 o 
   6   8   9       54.27       51.17      4.54 o 
   7   8   9        1.29        1.01      1.77 o 
   8   8   9        4.77        5.77      1.32 o 
   9   8   9       24.59       22.98      2.08 o 
  -1   9   9       82.35       83.96      3.75 o 
   0   9   9       45.14       40.15      3.08 o 
   1   9   9       11.21        9.72      1.15 o 
   2   9   9      172.98      160.72      4.99 o 
   3   9   9      100.14       88.41      3.92 o 
   4   9   9       64.94       44.77      4.31 o 
   5   9   9      189.36      201.19     19.26 o 
   6   9   9       11.28        7.80      1.13 o 
   7   9   9      224.00      235.52     16.92 o 
   8   9   9       19.35       22.37      2.13 o 
   9   9   9        1.40        2.87      0.88 o 
   1  10   9       56.16       53.50      3.22 o 
   2  10   9       67.30       42.74      2.06 o 
   3  10   9        2.97        2.52      1.17 o 
   4  10   9       38.22       36.95      3.61 o 
   5  10   9        1.49        0.39      0.80 o 
   6  10   9        0.46        0.16      0.72 o 
   7  10   9        7.20        8.09      1.89 o 
   8  10   9        1.40        4.07      0.77 o 
   3  11   9       26.04       35.17      2.68 o 
   4  11   9       33.81       44.40      3.39 o 
   5  11   9        9.37       13.54      2.07 o 
   6  11   9       40.31       36.23      2.98 o 
  -5  -8  10       54.25       34.83      1.66 o 
  -4  -8  10       29.38       34.61      1.90 o 
  -3  -8  10        5.58        5.25      0.82 o 
  -2  -8  10       21.63       17.97      1.27 o 
  -6  -7  10       11.02        7.18      0.79 o 
  -5  -7  10        3.12        2.17      0.64 o 
  -4  -7  10       41.95       41.19      2.58 o 
  -3  -7  10        4.66        7.68      1.27 o 
  -2  -7  10      245.63      232.25      6.09 o 
  -1  -7  10       33.57       33.79      2.11 o 
   0  -7  10        5.22        4.07      0.85 o 
   1  -7  10        1.17        1.85      0.48 o 
  -7  -6  10      186.26      171.79      4.42 o 
  -6  -6  10       11.08        6.28      0.91 o 
  -5  -6  10       37.39       42.68      2.68 o 
  -4  -6  10       38.97       38.76      2.84 o 
  -3  -6  10        0.32        1.83      0.93 o 
  -2  -6  10       37.39       38.04      2.95 o 
  -1  -6  10      386.51      396.51      6.11 o 
   0  -6  10      268.41      277.97     10.53 o 
   1  -6  10       17.02       16.78      1.79 o 
   2  -6  10        0.08        0.63      0.54 o 
  -7  -5  10        9.24       10.98      1.34 o 
  -6  -5  10       49.12       43.95      2.35 o 
  -5  -5  10       75.93       66.81      3.58 o 
  -4  -5  10       29.71       29.41      2.67 o 
  -3  -5  10       34.87       34.98      3.03 o 
  -2  -5  10      122.44      117.12      5.47 o 
  -1  -5  10      172.22      174.90      4.51 o 
   0  -5  10        6.19        6.93      0.99 o 
   1  -5  10        3.39        5.55      1.40 o 
   2  -5  10       60.46       70.81      3.91 o 
   3  -5  10        0.17        0.36      0.60 o 
  -8  -4  10       16.54       14.80      1.23 o 
  -7  -4  10        6.34        7.67      0.79 o 
  -6  -4  10        8.69       11.57      1.37 o 
  -5  -4  10       27.63       24.92      2.30 o 
  -4  -4  10      108.30      101.08      4.96 o 
  -3  -4  10       90.63       87.74      4.87 o 
  -2  -4  10       83.63       89.17      4.92 o 
  -1  -4  10      124.71      125.93      5.73 o 
   0  -4  10      201.46      194.02      4.82 o 
   1  -4  10        2.94        2.41      0.67 o 
   2  -4  10      143.37      140.17      6.14 o 
   3  -4  10        1.26        1.65      0.79 o 
   4  -4  10       10.08       13.06      1.60 o 
   5  -4  10        2.08        2.16      0.56 o 
  -8  -3  10       41.48       36.48      1.97 o 
  -7  -3  10       28.31       28.36      1.50 o 
  -6  -3  10       37.27       27.42      2.24 o 
  -5  -3  10       31.54       15.09      1.25 o 
  -4  -3  10      201.45      190.14      6.86 o 
  -3  -3  10      172.91      188.44      7.14 o 
  -2  -3  10       38.26       37.15      3.31 o 
  -1  -3  10       32.58       30.60      2.93 o 
   0  -3  10       34.10       37.78      3.14 o 
   1  -3  10        1.21        1.56      0.94 o 
   2  -3  10       12.17       12.14      2.02 o 
   3  -3  10       69.06       70.88      4.50 o 
   4  -3  10        9.22       12.13      1.81 o 
   5  -3  10        0.22       -0.06      0.54 o 
   6  -3  10      109.98       75.45      2.72 o 
  -8  -2  10        1.65        1.00      0.41 o 
  -7  -2  10       62.44       64.13      2.33 o 
  -6  -2  10       26.50       24.98      2.24 o 
  -5  -2  10       19.58       10.38      1.07 o 
  -4  -2  10       16.38       15.06      1.62 o 
  -3  -2  10      221.74      193.99      7.18 o 
  -2  -2  10        9.54       10.60      1.93 o 
  -1  -2  10      109.47       95.80      5.11 o 
   0  -2  10      728.80      722.51     13.72 o 
   1  -2  10      265.05      257.71      7.95 o 
   2  -2  10      125.21      119.36      5.01 o 
   3  -2  10        5.64        4.92      1.41 o 
   4  -2  10        9.85       10.22      1.84 o 
   5  -2  10        0.04       -0.82      0.82 o 
   6  -2  10        6.40        7.64      1.28 o 
  -7  -1  10        3.83        2.09      0.66 o 
  -6  -1  10       26.43       33.76      1.88 o 
  -5  -1  10       41.70       37.92      3.47 o 
  -4  -1  10        3.15        1.51      0.61 o 
  -3  -1  10       63.93       49.94      3.71 o 
  -2  -1  10        1.43        0.79      0.85 o 
  -1  -1  10      125.42      117.73      5.72 o 
   0  -1  10      834.54      848.14     15.05 o 
   1  -1  10       42.08       44.25      3.41 o 
   2  -1  10     1437.15     1401.08     18.00 o 
   3  -1  10       15.57       13.72      2.15 o 
   4  -1  10       30.19       27.08      2.98 o 
   5  -1  10        9.24        7.12      1.63 o 
   6  -1  10       41.21       39.63      3.19 o 
   7  -1  10        2.41        4.01      0.93 o 
  -7   0  10       20.03       25.34      2.07 o 
  -6   0  10       80.74      104.99      3.25 o 
  -5   0  10       23.57       20.76      2.25 o 
  -4   0  10      368.94      366.71     11.41 o 
  -3   0  10       23.57       25.53      2.71 o 
  -2   0  10      145.92      140.23      6.33 o 
  -1   0  10       16.83       16.02      2.23 o 
   0   0  10        0.58        1.17      0.48 o 
   1   0  10      241.64      247.65      5.86 o 
   2   0  10      585.04      628.69      8.99 o 
   3   0  10      357.82      368.44     10.43 o 
   4   0  10       62.52       72.02      4.80 o 
   5   0  10        0.50        1.25      1.04 o 
   6   0  10        0.42        0.22      0.80 o 
   7   0  10       51.32       49.65      3.32 o 
   8   0  10       15.78        9.34      1.13 o 
  -7   1  10       77.03       77.13      3.17 o 
  -6   1  10       28.07       34.83      2.88 o 
  -5   1  10        4.58       10.78      1.93 o 
  -4   1  10       86.99      116.30      6.51 o 
  -3   1  10       23.42       31.97      2.95 o 
  -2   1  10      173.75      170.57      7.02 o 
  -1   1  10      216.98      249.12      8.70 o 
   0   1  10       11.04       10.57      1.32 o 
   1   1  10      146.66      139.46      4.45 o 
   2   1  10       59.24       60.57      2.34 o 
   3   1  10      528.26      544.08      8.39 o 
   4   1  10       46.44       49.58      3.98 o 
   5   1  10      430.12      475.67     12.35 o 
   6   1  10        0.14        1.08      0.99 o 
   7   1  10       45.72       42.17      3.32 o 
   8   1  10       46.13       39.16      2.66 o 
  -6   2  10      101.55      126.98      4.95 o 
  -5   2  10       80.76       95.15      5.27 o 
  -4   2  10       24.08       33.64      3.57 o 
  -3   2  10       24.00       34.53      1.87 o 
  -2   2  10      489.15      538.33     22.38 o 
  -1   2  10      512.25      512.31     12.58 o 
   0   2  10      185.85      194.66      5.47 o 
   1   2  10       24.14       16.81      1.62 o 
   2   2  10        5.18        8.00      1.40 o 
   3   2  10       19.97       18.99      1.63 o 
   4   2  10        4.15        6.55      1.53 o 
   5   2  10      557.00      613.37     13.85 o 
   6   2  10      143.21      149.51      6.83 o 
   7   2  10        9.60        6.56      1.50 o 
   8   2  10       52.60       54.57      3.39 o 
   9   2  10       11.36        5.61      0.90 o 
  -5   3  10       95.14       96.00      4.89 o 
  -4   3  10       65.20       64.15      3.65 o 
  -3   3  10       58.93       57.67      2.59 o 
  -2   3  10        0.60        0.43      1.27 o 
  -1   3  10        1.34        1.34      1.30 o 
   0   3  10       51.61       51.06      3.02 o 
   1   3  10      153.06      146.30      6.84 o 
   2   3  10      417.75      452.11     19.42 o 
   3   3  10       31.51       29.69      3.01 o 
   4   3  10       23.72       25.11      1.87 o 
   5   3  10      116.88      116.26      5.90 o 
   6   3  10       23.25       25.52      7.84 o 
   7   3  10        4.66        2.59      1.12 o 
   8   3  10      295.57      306.15      8.29 o 
   9   3  10        7.28        6.85      1.08 o 
  -5   4  10       38.50       42.57      2.31 o 
  -4   4  10       19.77       25.25      1.84 o 
  -3   4  10        0.81        1.67      0.62 o 
  -2   4  10       61.35       78.09      3.50 o 
  -1   4  10      131.03      149.50     11.47 o 
   0   4  10        5.70        6.10      1.12 o 
   1   4  10       73.58       76.04      3.81 o 
   2   4  10      137.57      135.46     11.62 o 
   3   4  10       21.56       23.17      3.69 o 
   4   4  10       24.68       17.67      2.63 o 
   5   4  10        0.60        1.03      0.79 o 
   6   4  10       11.89       11.29      2.85 o 
   7   4  10        1.98        3.08      1.09 o 
   8   4  10      189.91      187.35     14.42 o 
  -4   5  10      167.52      133.93      4.98 o 
  -3   5  10       61.13       53.42      3.82 o 
  -2   5  10       87.85       94.33      4.12 o 
  -1   5  10      315.68      320.76     16.13 o 
   0   5  10      363.04      387.77      7.89 o 
   1   5  10      103.38       93.67      7.62 o 
   2   5  10       44.41       42.72      4.56 o 
   3   5  10        2.62        3.77      1.10 o 
   4   5  10      365.37      335.00     28.66 o 
   5   5  10       53.29       46.81      5.26 o 
   6   5  10      236.48      186.27      9.27 o 
   7   5  10       20.01       19.70      5.28 o 
   8   5  10       75.73       63.93      6.30 o 
   9   5  10        4.89        6.92      0.98 o 
  -4   6  10        8.50       11.86      1.27 o 
  -3   6  10        4.90        2.32      1.01 o 
  -2   6  10        1.55        5.17      1.39 o 
  -1   6  10       16.81       13.21      2.22 o 
   0   6  10       51.60       49.25      3.74 o 
   1   6  10       54.50       50.23      4.33 o 
   2   6  10       41.44       36.36      4.07 o 
   3   6  10       66.78       45.36      4.92 o 
   4   6  10       38.16       27.51      3.94 o 
   5   6  10        0.11        3.21      1.67 o 
   6   6  10       24.82       18.43      2.99 o 
   7   6  10      155.41      108.39      5.79 o 
   8   6  10       48.58       50.47      3.38 o 
   9   6  10       16.92       14.83      1.43 o 
  -3   7  10      316.40      333.54      6.76 o 
  -2   7  10       22.23       24.16      2.40 o 
  -1   7  10      108.35      101.66      5.44 o 
   0   7  10       43.26       43.76      2.44 o 
   1   7  10       60.95       62.98      4.50 o 
   2   7  10       45.80       36.59      3.87 o 
   3   7  10       33.01       31.79      3.91 o 
   4   7  10        4.59        2.56      1.31 o 
   5   7  10      160.31      115.83      7.52 o 
   6   7  10       16.01       12.23      2.38 o 
   7   7  10      119.95       90.98     16.36 o 
   8   7  10       48.76       48.32      3.26 o 
   9   7  10        9.19       10.38      1.26 o 
  -2   8  10      225.95      266.10      5.88 o 
  -1   8  10       16.45       22.88      2.27 o 
   0   8  10        0.28        1.47      0.98 o 
   1   8  10        3.88        4.50      0.89 o 
   2   8  10        9.65       10.28      1.91 o 
   3   8  10       70.60       53.62      4.66 o 
   4   8  10       31.14       24.38      3.34 o 
   5   8  10       89.95       63.30      5.27 o 
   6   8  10        6.61        6.28      1.03 o 
   7   8  10       14.47       16.41      3.95 o 
   8   8  10       86.41       95.48      4.25 o 
   9   8  10       31.08       23.58      1.71 o 
   0   9  10       72.66       84.14      3.79 o 
   1   9  10        5.84        7.84      0.92 o 
   2   9  10      137.13      133.09      7.36 o 
   3   9  10       55.69       42.36      2.56 o 
   4   9  10        0.30        0.92      1.04 o 
   5   9  10        2.07        0.73      0.45 o 
   6   9  10      103.58       96.63     13.85 o 
   7   9  10       85.25       74.97     12.32 o 
   8   9  10        0.51        0.71      0.47 o 
   3  10  10       51.17       57.73      3.65 o 
   4  10  10       27.51       26.76      2.77 o 
   5  10  10       38.57       38.11      3.30 o 
   6  10  10        1.59        0.08      0.61 o 
  -4  -7  11        5.01        3.33      0.64 o 
  -3  -7  11        7.83        7.86      0.96 o 
  -2  -7  11       13.74       13.45      1.17 o 
  -1  -7  11       94.41       86.49      2.94 o 
  -5  -6  11       70.62       67.62      2.65 o 
  -4  -6  11       15.30       12.71      1.40 o 
  -3  -6  11        0.73        0.13      0.59 o 
  -2  -6  11        0.17        0.53      0.63 o 
  -1  -6  11       64.46       61.39      2.86 o 
   0  -6  11       25.62       26.82      2.08 o 
   1  -6  11        9.87       11.30      1.23 o 
  -6  -5  11        3.43        1.88      0.62 o 
  -5  -5  11        8.98       13.08      1.37 o 
  -4  -5  11        0.10        0.25      0.59 o 
  -3  -5  11       48.07       38.57      2.78 o 
  -2  -5  11        1.27        1.51      0.76 o 
  -1  -5  11       49.28       51.03      3.10 o 
   0  -5  11        0.64        0.65      0.57 o 
   1  -5  11       89.55      102.72      4.41 o 
   2  -5  11        0.33        1.49      0.68 o 
   3  -5  11        1.21        2.65      0.59 o 
  -6  -4  11       42.58       41.65      2.38 o 
  -5  -4  11       15.40       11.41      1.39 o 
  -4  -4  11        0.88        1.34      0.73 o 
  -3  -4  11      121.49      134.59      5.47 o 
  -2  -4  11        4.47        6.95      1.45 o 
  -1  -4  11        5.02        4.44      1.12 o 
   0  -4  11       19.12       15.14      1.80 o 
   1  -4  11       24.51       29.86      1.70 o 
   2  -4  11        7.11        9.96      1.55 o 
   3  -4  11        0.39        0.32      0.57 o 
   4  -4  11        7.95        7.87      1.05 o 
  -7  -3  11        7.58        7.33      0.90 o 
  -6  -3  11       37.32       33.61      2.18 o 
  -5  -3  11       53.55       39.47      2.50 o 
  -4  -3  11       16.58       20.86      2.16 o 
  -3  -3  11      238.10      214.28      7.15 o 
  -2  -3  11       12.07       11.10      1.83 o 
  -1  -3  11        1.91        3.37      1.11 o 
   0  -3  11       17.89       15.10      1.96 o 
   1  -3  11        2.32        1.34      0.72 o 
   2  -3  11       61.46       56.63      3.80 o 
   3  -3  11       20.15       23.11      2.39 o 
   4  -3  11        2.29        1.75      0.77 o 
   5  -3  11       31.55       28.83      1.92 o 
  -7  -2  11      105.70       71.64      2.73 o 
  -6  -2  11        0.09        1.45      0.90 o 
  -5  -2  11       55.69       56.68      2.18 o 
  -4  -2  11        4.12        4.12      1.08 o 
  -3  -2  11        0.32        0.98      0.81 o 
  -2  -2  11       50.75       59.31      4.01 o 
  -1  -2  11       40.98       39.80      3.31 o 
   0  -2  11        1.50        1.33      0.92 o 
   1  -2  11      172.55      188.09      6.52 o 
   2  -2  11       69.34       70.83      2.82 o 
   3  -2  11        5.67        5.34      1.31 o 
   4  -2  11      209.05      223.39      7.36 o 
   5  -2  11       16.87       17.42      1.93 o 
   6  -2  11        6.50        4.17      0.79 o 
  -7  -1  11        0.16        2.09      0.53 o 
  -6  -1  11       34.85       34.06      1.51 o 
  -5  -1  11        0.25        2.55      0.60 o 
  -4  -1  11        6.74        6.08      1.25 o 
  -3  -1  11      136.39      146.71      6.13 o 
  -2  -1  11        7.39       12.82      2.03 o 
  -1  -1  11       80.92       81.26      4.81 o 
   0  -1  11      127.29      124.49      5.81 o 
   1  -1  11       13.43       23.67      2.54 o 
   2  -1  11      135.26      126.48      4.17 o 
   3  -1  11       91.40       98.89      5.27 o 
   4  -1  11       44.37       51.96      3.77 o 
   5  -1  11       11.47       11.81      1.77 o 
   6  -1  11       27.23       25.24      2.16 o 
  -6   0  11       14.75       13.72      1.54 o 
  -5   0  11        1.44        2.53      0.92 o 
  -4   0  11       25.21       14.49      1.31 o 
  -3   0  11       12.82       28.49      2.76 o 
  -2   0  11      267.64      270.56      8.78 o 
  -1   0  11       43.48       43.56      3.63 o 
   0   0  11      367.64      398.45     10.66 o 
   1   0  11        0.18        1.43      0.61 o 
   2   0  11        2.81        5.75      0.94 o 
   3   0  11        3.43        3.93      1.19 o 
   4   0  11        1.74        0.90      0.88 o 
   5   0  11       90.50       93.00      4.98 o 
   6   0  11        0.32        1.56      0.81 o 
   7   0  11        3.95        3.46      0.79 o 
  -6   1  11       54.03       46.39      2.55 o 
  -5   1  11       65.32       81.00      4.19 o 
  -4   1  11       20.85       13.50      1.86 o 
  -3   1  11       17.45       21.74      1.76 o 
  -2   1  11       44.52       30.30      3.02 o 
  -1   1  11      375.68      390.30     10.87 o 
   0   1  11      193.19      189.18      7.54 o 
   1   1  11       19.30       22.68      2.62 o 
   2   1  11       15.93       19.43      1.63 o 
   3   1  11      279.15      301.86     13.03 o 
   4   1  11       36.68       42.00      3.48 o 
   5   1  11      218.74      246.20      8.22 o 
   6   1  11       19.94       17.94      2.15 o 
   7   1  11      161.64      159.80      5.44 o 
   8   1  11       20.32       11.09      1.13 o 
  -6   2  11       14.53       14.84      1.25 o 
  -5   2  11       53.79       45.34      2.94 o 
  -4   2  11      118.11      119.35      5.55 o 
  -3   2  11      203.17      195.18      9.53 o 
  -2   2  11       48.23       42.33      2.05 o 
  -1   2  11      579.49      600.31     13.55 o 
   0   2  11      279.72      366.78     10.77 o 
   1   2  11       58.83       67.21      4.62 o 
   2   2  11        1.21        1.76      0.97 o 
   3   2  11       13.74       20.60      2.18 o 
   4   2  11        8.49       10.96      1.79 o 
   5   2  11        1.05        2.80      1.13 o 
   6   2  11       73.43       58.02      3.87 o 
   7   2  11        0.34        1.68      0.80 o 
   8   2  11       77.72       57.15      2.81 o 
  -5   3  11        3.46        7.11      1.10 o 
  -4   3  11        5.05        3.34      1.01 o 
  -3   3  11       16.24       16.30      1.14 o 
  -2   3  11       20.19       29.83      1.73 o 
  -1   3  11      183.58      170.32      7.18 o 
   0   3  11     1055.14     1128.51     14.66 o 
   1   3  11     1328.48     1425.60     16.18 o 
   2   3  11       20.28       17.27      2.42 o 
   3   3  11       63.48       68.69      4.48 o 
   4   3  11        4.83        4.89      1.27 o 
   5   3  11        7.35        7.51      1.57 o 
   6   3  11       52.18       44.45      3.41 o 
   7   3  11        1.11        1.55      0.73 o 
   8   3  11       27.80       30.25      2.16 o 
  -4   4  11       63.24       57.50      2.75 o 
  -3   4  11        4.12        1.39      0.43 o 
  -2   4  11      120.40      112.48      5.53 o 
  -1   4  11       50.43       66.34      3.13 o 
   0   4  11      212.26      238.98      6.20 o 
   1   4  11       25.64       20.82      2.03 o 
   2   4  11       65.49       60.25      3.47 o 
   3   4  11       15.06       12.82      1.67 o 
   4   4  11       17.25       13.61      1.97 o 
   5   4  11       46.16       45.00      4.81 o 
   6   4  11       37.83       44.11      4.57 o 
   7   4  11        3.88        2.26      0.96 o 
   8   4  11        0.29        1.72      0.63 o 
  -3   5  11       70.10       82.76      3.92 o 
  -2   5  11        7.36        6.88      1.49 o 
  -1   5  11        5.67        8.19      1.75 o 
   0   5  11      108.44      100.67      3.80 o 
   1   5  11        5.67        3.10      0.93 o 
   2   5  11      105.27      122.42      4.86 o 
   3   5  11      319.27      307.27      7.77 o 
   4   5  11       33.42       33.75      4.46 o 
   5   5  11       65.95       58.14      5.48 o 
   6   5  11      231.51      180.84      8.56 o 
   7   5  11        1.71        0.14      2.00 o 
   8   5  11        1.07        0.92      0.47 o 
  -3   6  11      294.90      324.30      6.39 o 
  -2   6  11      316.43      331.27      8.32 o 
  -1   6  11       24.99       22.36      2.54 o 
   0   6  11       71.06       77.89      3.17 o 
   1   6  11        8.56       11.00      1.99 o 
   2   6  11      228.88      239.64      9.78 o 
   3   6  11       38.15       41.54      4.48 o 
   4   6  11        3.35        2.77      1.37 o 
   5   6  11       17.52       12.37      2.54 o 
   6   6  11        3.03        2.49      1.19 o 
   7   6  11        0.09        1.01      0.46 o 
   8   6  11        1.76        1.43      0.62 o 
  -2   7  11      142.47      163.76      4.81 o 
  -1   7  11       28.69       28.24      2.50 o 
   0   7  11       19.57       17.53      2.24 o 
   1   7  11        3.09        3.95      0.86 o 
   2   7  11        7.67        3.91      1.28 o 
   3   7  11      264.14      245.25      9.90 o 
   4   7  11       49.43       41.71      4.33 o 
   5   7  11       88.10       76.78      5.75 o 
   6   7  11       46.31       33.20      3.47 o 
   7   7  11        0.22        0.77      0.88 o 
   8   7  11       31.48       22.71      1.87 o 
  -1   8  11       85.00       96.69      3.54 o 
   0   8  11        0.10        0.05      0.67 o 
   1   8  11      354.99      388.70      6.14 o 
   2   8  11       67.76       66.91      3.01 o 
   3   8  11       96.16       95.40      5.54 o 
   4   8  11       44.35       43.06      4.00 o 
   5   8  11       30.49       25.94      3.09 o 
   6   8  11        6.93        9.25      1.13 o 
   7   8  11       21.65       18.27      4.40 o 
   8   8  11       66.34       63.27      2.78 o 
   1   9  11        0.87        0.99      0.49 o 
   2   9  11       15.01        8.15      0.91 o 
   3   9  11       37.53       35.59      2.00 o 
   4   9  11       50.54       46.81      2.40 o 
   5   9  11        0.05        0.18      1.18 o 
   6   9  11       35.86       33.55      2.14 o 
   7   9  11       13.83       10.72      1.11 o 
   5  10  11       22.40       30.38      2.39 o 
  -3  -6  12        0.28        0.64      0.38 o 
  -2  -6  12       18.20       20.62      0.98 o 
  -1  -6  12       13.12       10.21      1.02 o 
  -4  -5  12        6.63        3.33      0.68 o 
  -3  -5  12       21.58       27.21      1.94 o 
  -2  -5  12        0.37       -0.27      0.54 o 
  -1  -5  12        0.12       -0.33      0.68 o 
   0  -5  12      134.78      143.80     14.85 o 
   1  -5  12      233.65      256.31      5.51 o 
  -5  -4  12       21.16       17.57      2.18 o 
  -4  -4  12        2.00        2.34      0.74 o 
  -3  -4  12       80.35       76.53      3.57 o 
  -2  -4  12        5.27        8.44      1.32 o 
  -1  -4  12       28.12       25.47      2.13 o 
   0  -4  12       83.05       84.90      6.06 o 
   1  -4  12        4.89        8.54      1.29 o 
   2  -4  12       73.96       86.42      3.58 o 
   3  -4  12       62.55       64.09      2.64 o 
  -5  -3  12       19.45       11.78      0.76 o 
  -4  -3  12        5.89        6.76      1.14 o 
  -3  -3  12       20.00       15.51      1.79 o 
  -2  -3  12       64.48       66.63      3.71 o 
  -1  -3  12       15.57       15.78      1.89 o 
   0  -3  12      275.01      273.25      6.57 o 
   1  -3  12       11.81       12.08      1.08 o 
   2  -3  12      137.74      153.37      5.44 o 
   3  -3  12       45.75       61.48      3.20 o 
   4  -3  12        7.93        7.77      1.05 o 
  -5  -2  12       42.00       40.27      2.11 o 
  -4  -2  12       11.47       14.73      1.62 o 
  -3  -2  12       18.96       21.16      2.14 o 
  -2  -2  12      164.48      163.79      6.09 o 
  -1  -2  12        5.92        7.20      1.46 o 
   0  -2  12        0.36        1.00      0.52 o 
   1  -2  12        8.93       10.67      1.10 o 
   2  -2  12        0.34        1.64      0.82 o 
   3  -2  12       59.86       53.54      3.33 o 
   4  -2  12       27.64       31.90      2.37 o 
   5  -2  12       80.39       82.12      3.11 o 
  -5  -1  12        0.90        0.21      0.36 o 
  -4  -1  12       44.20       45.01      1.86 o 
  -3  -1  12       60.28       57.02      3.53 o 
  -2  -1  12       26.41       19.61      2.26 o 
  -1  -1  12      136.53      142.16      6.00 o 
   0  -1  12        1.86        2.60      0.68 o 
   1  -1  12        8.45        7.09      0.93 o 
   2  -1  12       56.96       56.09      2.43 o 
   3  -1  12       40.24       40.30      3.03 o 
   4  -1  12       36.94       40.50      2.91 o 
   5  -1  12       41.24       35.34      2.45 o 
   6  -1  12       11.77       12.91      1.18 o 
  -5   0  12      212.00      166.52      4.50 o 
  -4   0  12       15.50       23.53      1.36 o 
  -3   0  12       33.47       35.64      2.79 o 
  -2   0  12       29.57       29.68      2.76 o 
  -1   0  12        5.67        3.91      1.25 o 
   0   0  12      117.91      111.16      5.47 o 
   1   0  12       17.97       19.79      1.54 o 
   2   0  12       64.22       56.69      2.53 o 
   3   0  12       28.25       28.22      2.58 o 
   4   0  12       33.86       36.31      2.88 o 
   5   0  12        1.72        0.70      0.64 o 
   6   0  12        0.25        0.25      0.42 o 
  -5   1  12       95.18       92.74      3.20 o 
  -4   1  12       98.84      108.21      4.11 o 
  -3   1  12       63.65       51.46      2.51 o 
  -2   1  12       18.39       19.94      2.28 o 
  -1   1  12      114.48      126.68      5.91 o 
   0   1  12       51.14       55.55      4.00 o 
   1   1  12       99.71       99.40      5.20 o 
   2   1  12       60.39       63.40      4.00 o 
   3   1  12       22.18       24.42      1.66 o 
   4   1  12      128.61      116.87      5.12 o 
   5   1  12       20.57       18.74      2.05 o 
   6   1  12        6.89        7.68      1.42 o 
   7   1  12        1.64        1.90      0.53 o 
  -4   2  12       46.54       57.69      2.86 o 
  -3   2  12        0.62        2.71      0.56 o 
  -2   2  12       18.35       16.98      2.07 o 
  -1   2  12       23.03       22.47      2.56 o 
   0   2  12      216.68      227.06      5.78 o 
   1   2  12      612.83      651.50     13.65 o 
   2   2  12       20.87       23.67      2.59 o 
   3   2  12      476.03      491.73     10.69 o 
   4   2  12       17.75       15.40      1.84 o 
   5   2  12        0.51       -0.02      0.55 o 
   6   2  12       16.77       13.73      1.19 o 
   7   2  12        6.97        6.55      0.95 o 
  -3   3  12        0.21       -0.02      0.32 o 
  -2   3  12       24.85       22.06      1.53 o 
  -1   3  12      107.87      113.31      5.51 o 
   0   3  12       54.42       58.09      2.91 o 
   1   3  12      217.33      269.72      6.75 o 
   2   3  12       12.38       10.67      1.46 o 
   3   3  12       33.97       28.12      2.17 o 
   4   3  12        6.97        5.55      1.00 o 
   5   3  12       12.90       10.69      1.19 o 
   6   3  12        6.28        7.99      0.96 o 
   7   3  12        0.91        0.53      0.43 o 
  -3   4  12       28.89       38.28      2.13 o 
  -2   4  12      103.08      101.66      4.38 o 
  -1   4  12       45.83       52.37      2.53 o 
   0   4  12      117.57      146.37      4.35 o 
   1   4  12      114.22      129.02      4.51 o 
   2   4  12       81.44       89.99      3.94 o 
   3   4  12        2.92        8.32      2.07 o 
   4   4  12       18.01       23.12      1.89 o 
   5   4  12        3.41        2.78      1.32 o 
   6   4  12       95.91       94.99      5.19 o 
   7   4  12       98.57       74.67      2.49 o 
  -2   5  12       98.48      123.39      4.49 o 
  -1   5  12       21.75       18.15      2.10 o 
   1   5  12      162.36      164.04      4.79 o 
   2   5  12       17.06       22.98      1.97 o 
   3   5  12        2.66        2.95      0.90 o 
   4   5  12      254.86      287.66     11.09 o 
   5   5  12        2.63        1.10      0.90 o 
   6   5  12        1.21        1.71      0.78 o 
   7   5  12        2.50        1.15      0.37 o 
  -2   6  12      314.06      358.16      6.34 o 
  -1   6  12       50.39       57.66      3.26 o 
   0   6  12       33.61       46.55      3.33 o 
   1   6  12        7.61        7.60      1.40 o 
   2   6  12       78.31       93.36      5.32 o 
   3   6  12       35.40       29.49      3.32 o 
   4   6  12       15.22       16.56      2.67 o 
   5   6  12        2.58        3.38      1.28 o 
   6   6  12       82.49       75.23      4.55 o 
   7   6  12        8.46        6.04      2.32 o 
  -1   7  12       23.94       20.44      1.62 o 
   0   7  12       32.90       47.39      2.94 o 
   1   7  12      137.08      150.02      3.65 o 
   2   7  12        2.17        1.99      0.86 o 
   3   7  12        0.58        0.08      0.63 o 
   4   7  12        3.09        5.20      1.47 o 
   5   7  12       54.99       55.58      4.17 o 
   6   7  12       74.26       73.23      4.25 o 
   7   7  12       37.80       29.39      2.02 o 
   1   8  12      183.05      223.31      5.82 o 
   2   8  12        0.46        0.84      0.46 o 
   3   8  12      153.32      168.31      4.22 o 
   4   8  12        2.49        4.61      0.67 o 
   5   8  12        2.53        2.69      0.56 o 
   6   8  12        0.00       -0.32      0.76 o 
   4   9  12        2.55        7.93      1.20 o 
  -3  -4  13       41.57       39.53      1.99 o 
  -2  -4  13        4.52        2.58      0.62 o 
  -1  -4  13        3.96        3.73      0.48 o 
   0  -4  13        7.55        8.71      0.98 o 
   1  -4  13       18.11       16.85      1.26 o 
  -3  -3  13       51.68       45.08      2.40 o 
  -2  -3  13       61.44       58.55      2.92 o 
  -1  -3  13        4.61        4.17      0.57 o 
   0  -3  13       40.13       42.90      1.68 o 
   1  -3  13       37.56       40.62      2.30 o 
   2  -3  13        4.52        5.47      0.86 o 
  -4  -2  13        0.21        0.49      0.39 o 
  -3  -2  13        4.31        4.17      0.89 o 
  -2  -2  13      186.55      200.12      5.77 o 
  -1  -2  13        3.77        2.44      0.79 o 
   0  -2  13        0.07       -0.07      0.64 o 
   1  -2  13       12.06       16.05      1.09 o 
   2  -2  13       50.40       57.42      2.88 o 
   3  -2  13       86.93       94.57      3.46 o 
  -4  -1  13       17.84       24.19      1.47 o 
  -3  -1  13       11.87        5.19      1.01 o 
  -2  -1  13        3.54        2.32      0.80 o 
  -1  -1  13       64.55       68.53      3.68 o 
   0  -1  13       88.13       98.17      4.34 o 
   1  -1  13       11.99        8.39      0.87 o 
   2  -1  13       25.02       24.77      2.70 o 
   3  -1  13      143.54      149.28      4.70 o 
   4  -1  13       16.84       18.35      1.54 o 
  -3   0  13       38.29       44.32      2.59 o 
  -2   0  13        3.03        4.89      1.09 o 
  -1   0  13        6.46        5.86      1.24 o 
   0   0  13       11.60        5.39      1.25 o 
   1   0  13        0.72        0.36      0.62 o 
   2   0  13        7.59        8.24      0.87 o 
   3   0  13        3.91        3.52      0.82 o 
   4   0  13       63.63       66.09      3.06 o 
   5   0  13      111.25       91.98      2.26 o 
  -3   1  13       35.75       37.99      2.27 o 
  -2   1  13       39.84       42.78      2.87 o 
  -1   1  13       44.02       46.35      3.20 o 
   0   1  13        5.50        5.57      0.88 o 
   1   1  13      122.65      133.55      5.41 o 
   2   1  13        0.55        2.00      0.85 o 
   3   1  13       12.05       16.93      1.66 o 
   4   1  13       12.31       12.57      1.36 o 
   5   1  13       33.20       33.13      2.35 o 
  -2   2  13        0.16        0.36      0.58 o 
  -1   2  13        0.48        0.81      0.60 o 
   0   2  13        2.82        1.88      0.54 o 
   1   2  13       92.13      118.42      3.82 o 
   2   2  13      239.47      237.64      6.56 o 
   3   2  13       89.62      108.47      9.15 o 
   4   2  13        0.08        0.67      0.65 o 
   5   2  13        2.85        2.50      0.49 o 
  -2   3  13       11.68        7.21      1.07 o 
  -1   3  13       38.05       32.25      1.66 o 
   0   3  13        0.10        0.86      0.46 o 
   1   3  13      221.21      233.97      6.46 o 
   2   3  13      160.01      157.14      5.37 o 
   3   3  13      130.51      151.54     11.91 o 
   4   3  13       16.67       16.87      2.30 o 
   5   3  13       59.22       73.12      4.14 o 
   6   3  13       34.88       32.93      2.14 o 
  -1   4  13        0.05        1.09      0.56 o 
   0   4  13       10.80       12.11      1.16 o 
   1   4  13        4.48        3.17      0.70 o 
   2   4  13       46.86       46.96      2.42 o 
   3   4  13       32.32       39.33      2.34 o 
   4   4  13        0.43        0.67      0.80 o 
   5   4  13        0.92        2.05      0.89 o 
   6   4  13        0.87        1.38      0.57 o 
  -1   5  13       13.96       13.34      1.31 o 
   0   5  13       29.58       29.93      2.27 o 
   1   5  13       12.56       17.81      1.77 o 
   2   5  13       32.85       35.71      2.92 o 
   3   5  13       13.75       14.37      2.08 o 
   4   5  13       77.79       90.28      5.00 o 
   5   5  13       58.57       63.48      3.91 o 
   6   5  13        0.02        0.99      0.55 o 
   0   6  13      145.70      160.98      4.60 o 
   1   6  13       67.11       66.52      2.11 o 
   2   6  13       55.84       62.53      3.36 o 
   3   6  13        0.42        1.44      0.81 o 
   4   6  13      163.80      186.31      6.67 o 
   5   6  13        0.09        0.90      0.64 o 
   6   6  13       34.15       27.68      1.36 o 
   1   7  13        2.30        3.00      0.73 o 
   2   7  13        6.52        4.19      0.59 o 
   3   7  13        4.93        2.31      0.69 o 
   4   7  13       26.28       26.06      2.22 o 
   5   7  13       25.11       32.61      2.36 o 
  -2  -2  14      162.84      191.66      4.18 o 
  -1  -2  14       18.00       19.22      1.42 o 
   0  -2  14       79.08       82.88      2.72 o 
  -2  -1  14        2.20        4.41      0.77 o 
  -1  -1  14        8.37        8.55      1.11 o 
   0  -1  14       40.92       51.21      3.36 o 
   1  -1  14        1.84        2.03      0.58 o 
  -2   0  14       23.18       28.39      1.81 o 
  -1   0  14        0.94        1.21      0.62 o 
   0   0  14       88.28       98.70      4.38 o 
   1   0  14      146.53      131.93      2.97 o 
   2   0  14       27.15       23.70      2.80 o 
   3   0  14       78.67       83.52      3.28 o 
  -2   1  14       71.53       69.49      2.72 o 
  -1   1  14       15.74       15.90      1.54 o 
   0   1  14        0.13        0.75      0.33 o 
   1   1  14      193.11      186.23      3.70 o 
   2   1  14      376.96      387.06     23.89 o 
   3   1  14       30.92       27.51      2.10 o 
   4   1  14      139.35      111.39      3.66 o 
  -1   2  14        0.74       -0.13      0.46 o 
   0   2  14       14.35       15.98      1.64 o 
   1   2  14        0.74        0.65      0.37 o 
   2   2  14       79.98       79.23      6.39 o 
   3   2  14       28.26       25.15      2.12 o 
   4   2  14        0.27       -0.45      0.45 o 
   0   3  14        0.11        1.32      0.61 o 
   1   3  14      116.15      104.65      2.71 o 
   2   3  14        1.33        2.41      0.54 o 
   3   3  14       45.00       44.78      2.84 o 
   4   3  14        8.32        7.79      1.17 o 
   1   4  14        8.70        8.70      0.70 o 
   2   4  14       52.55       55.28      2.83 o 
   3   4  14       20.80       21.20      1.91 o 
   4   4  14       10.56        8.04      1.18 o 
   5   4  14        0.47       -0.27      0.38 o 
   2   5  14        9.96       10.37      1.11 o 
   3   5  14       39.80       46.35      2.53 o 
   4   5  14        0.07        0.96      0.52 o 
                                                 
